# Supplementary material for: Towards crystal structure prediction of complex organic compounds – a report on the fifth blind test
Source: Acta Crystallogr B. 2011 Nov 17;67(Pt 6):535–51. doi: 10.1107/S0108768111042868 (PMC3222142; doi:10.1107/S0108768111042868)
Supplement: Supplementary file 1 [file b-67-00535-sup1.txt]

 
data_XVI 
 
_audit_creation_method            SHELXTL 
_chemical_name_systematic 
; 
 2-diazo-3,5-cyclohexadiene-1-one 
; 
_chemical_name_common             ? 
_chemical_melting_point           ? 
_chemical_formula_moiety          ? 
_chemical_formula_sum 
 'C6 H4 N2 O' 
_chemical_formula_weight          120.11 
 
loop_ 
 _atom_type_symbol 
 _atom_type_description 
 _atom_type_scat_dispersion_real 
 _atom_type_scat_dispersion_imag 
 _atom_type_scat_source 
 'C'  'C'   0.0033   0.0016 
 'International Tables Vol C Tables 4.2.6.8 and 6.1.1.4' 
 'H'  'H'   0.0000   0.0000 
 'International Tables Vol C Tables 4.2.6.8 and 6.1.1.4' 
 'N'  'N'   0.0061   0.0033 
 'International Tables Vol C Tables 4.2.6.8 and 6.1.1.4' 
 'O'  'O'   0.0106   0.0060 
 'International Tables Vol C Tables 4.2.6.8 and 6.1.1.4' 
 
_symmetry_cell_setting            orthorhombic
_symmetry_space_group_name_H-M    Pbca 
 
loop_ 
 _symmetry_equiv_pos_as_xyz 
 'x, y, z' 
 '-x+1/2, -y, z+1/2' 
 '-x, y+1/2, -z+1/2' 
 'x+1/2, -y+1/2, -z' 
 '-x, -y, -z' 
 'x-1/2, y, -z-1/2' 
 'x, -y-1/2, z-1/2' 
 '-x-1/2, y-1/2, z' 
 
_cell_length_a                    9.6451(18) 
_cell_length_b                    7.3810(14) 
_cell_length_c                    16.185(3) 
_cell_angle_alpha                 90.00 
_cell_angle_beta                  90.00 
_cell_angle_gamma                 90.00 
_cell_volume                      1152.3(4) 
_cell_formula_units_Z             8 
_cell_measurement_temperature     174(2) 
_cell_measurement_reflns_used     2892 
_cell_measurement_theta_min       3.3 
_cell_measurement_theta_max       27.4 
 
_exptl_crystal_description        lathe 
_exptl_crystal_colour             'orange-brown' 
_exptl_crystal_size_max           0.45 
_exptl_crystal_size_mid           0.20 
_exptl_crystal_size_min           0.08 
_exptl_crystal_density_meas       'not measured' 
_exptl_crystal_density_diffrn     1.385 
_exptl_crystal_density_method     'not measured' 
_exptl_crystal_F_000              496 
_exptl_absorpt_coefficient_mu     0.099 
_exptl_absorpt_correction_type    'multi-scan' 
_exptl_absorpt_correction_T_min   0.96 
_exptl_absorpt_correction_T_max   0.99
_exptl_absorpt_process_details    
;
SADABS; Sheldrick, 2008; Blessing, 1995
;
 

 
_diffrn_ambient_temperature       174(2) 
_diffrn_radiation_wavelength      0.71073 
_diffrn_radiation_type            MoK\a 
_diffrn_radiation_source          'fine-focus sealed tube' 
_diffrn_radiation_monochromator   graphite 
_diffrn_measurement_device_type   
;
Bruker SMART 1K CCD area detector diffractometer
;
_diffrn_measurement_method        '\w scans'
_diffrn_detector_area_resol_mean  ? 
_diffrn_standards_number          0 
_diffrn_standards_interval_count  ? 
_diffrn_standards_interval_time   ? 
_diffrn_standards_decay_%         ? 
_diffrn_reflns_number             12053 
_diffrn_reflns_av_R_equivalents   0.0349 
_diffrn_reflns_av_sigmaI/netI     0.0178 
_diffrn_reflns_limit_h_min        -12 
_diffrn_reflns_limit_h_max        12 
_diffrn_reflns_limit_k_min        -9 
_diffrn_reflns_limit_k_max        9 
_diffrn_reflns_limit_l_min        -20 
_diffrn_reflns_limit_l_max        20 
_diffrn_reflns_theta_min          2.52 
_diffrn_reflns_theta_max          27.47 
_reflns_number_total              1323 
_reflns_number_gt                 1153 
_reflns_threshold_expression      >2sigma(I) 
 
_computing_data_collection        'SMART (Bruker, 2003' 
_computing_cell_refinement        'SAINT (Bruker, 2003' 
_computing_data_reduction         SAINT
_computing_structure_solution     'SHELXTL (Sheldrick, 2008)' 
_computing_structure_refinement   SHELXTL 
_computing_molecular_graphics     SHELXTL 

_computing_publication_material   SHELXTL 
 

 
_refine_ls_structure_factor_coef  Fsqd  
_refine_ls_matrix_type            full 
_refine_ls_weighting_scheme       calc  
_refine_ls_weighting_details 
 'calc w=1/[\s^2^(Fo^2^)+(0.0240P)^2^+0.4690P] where P=(Fo^2^+2Fc^2^)/3' 
_atom_sites_solution_primary      direct 
_atom_sites_solution_secondary    difmap 
_atom_sites_solution_hydrogens    geom 
_refine_ls_hydrogen_treatment     refall
_refine_ls_extinction_method      SHELXTL 
_refine_ls_extinction_coef        0.0039(10) 
_refine_ls_extinction_expression 
 'Fc^*^=kFc[1+0.001xFc^2^\l^3^/sin(2\q)]^-1/4^' 
_refine_ls_number_reflns          1323 
_refine_ls_number_parameters      99 
_refine_ls_number_restraints      0 
_refine_ls_R_factor_all           0.0526 
_refine_ls_R_factor_gt            0.0414 
_refine_ls_wR_factor_ref          0.0858 
_refine_ls_wR_factor_gt           0.0822 
_refine_ls_goodness_of_fit_ref    1.192 
_refine_ls_restrained_S_all       1.192 
_refine_ls_shift/su_max           0.001 
_refine_ls_shift/su_mean          0.000 
 
loop_ 
 _atom_site_label 
 _atom_site_type_symbol 
 _atom_site_fract_x 
 _atom_site_fract_y 
 _atom_site_fract_z 
 _atom_site_U_iso_or_equiv 
 _atom_site_adp_type 
 _atom_site_occupancy 
 _atom_site_symmetry_multiplicity 
 _atom_site_calc_flag 
 _atom_site_refinement_flags 
 _atom_site_disorder_assembly 
 _atom_site_disorder_group 
C1 C 0.30346(14) 0.08490(18) 0.56180(8) 0.0252(3) Uani 1 1 d . . . 
C2 C 0.43434(14) 0.18102(18) 0.55291(8) 0.0244(3) Uani 1 1 d . . . 
C3 C 0.52990(15) 0.21820(19) 0.61746(9) 0.0281(3) Uani 1 1 d . . . 
H3 H 0.6138(18) 0.283(2) 0.6042(10) 0.039(4) Uiso 1 1 d . . . 
C4 C 0.49594(16) 0.1623(2) 0.69475(9) 0.0311(3) Uani 1 1 d . . . 
H4 H 0.5563(17) 0.183(2) 0.7397(10) 0.036(4) Uiso 1 1 d . . . 
C5 C 0.36829(15) 0.07030(19) 0.70845(8) 0.0300(3) Uani 1 1 d . . . 
H5 H 0.3471(16) 0.032(2) 0.7645(9) 0.029(4) Uiso 1 1 d . . . 
C6 C 0.27747(15) 0.03219(19) 0.64662(8) 0.0284(3) Uani 1 1 d . . . 
H6 H 0.1919(17) -0.028(2) 0.6567(9) 0.033(4) Uiso 1 1 d . . . 
O7 O 0.22455(11) 0.05344(14) 0.50238(6) 0.0335(3) Uani 1 1 d . . . 
N8 N 0.45842(12) 0.24134(16) 0.47506(7) 0.0261(3) Uani 1 1 d . . . 
N9 N 0.46584(14) 0.28340(19) 0.40954(7) 0.0373(3) Uani 1 1 d . . . 
 
loop_ 
 _atom_site_aniso_label 
 _atom_site_aniso_U_11 
 _atom_site_aniso_U_22 
 _atom_site_aniso_U_33 
 _atom_site_aniso_U_23 
 _atom_site_aniso_U_13 
 _atom_site_aniso_U_12 
C1 0.0256(7) 0.0222(7) 0.0279(7) -0.0018(5) -0.0011(5) 0.0032(5) 
C2 0.0271(7) 0.0247(6) 0.0215(6) 0.0008(5) 0.0022(5) 0.0028(5) 
C3 0.0238(7) 0.0307(7) 0.0299(7) -0.0001(6) -0.0018(6) 0.0005(6) 
C4 0.0313(8) 0.0358(8) 0.0261(7) -0.0001(6) -0.0061(6) 0.0013(6) 
C5 0.0375(8) 0.0280(7) 0.0244(7) 0.0034(6) 0.0035(6) 0.0025(6) 
C6 0.0289(7) 0.0256(7) 0.0307(7) 0.0010(6) 0.0041(6) -0.0007(6) 
O7 0.0320(6) 0.0365(6) 0.0320(5) -0.0003(5) -0.0072(4) -0.0041(5) 
N8 0.0244(6) 0.0275(6) 0.0265(6) -0.0018(5) 0.0009(5) 0.0016(5) 
N9 0.0404(8) 0.0450(8) 0.0264(6) 0.0034(6) 0.0035(5) 0.0017(6) 
 

 
loop_ 
 _geom_bond_atom_site_label_1 
 _geom_bond_atom_site_label_2 
 _geom_bond_distance 
 _geom_bond_site_symmetry_2 
 _geom_bond_publ_flag 
C1 O7 1.2482(16) . ? 
C1 C6 1.4487(19) . ? 
C1 C2 1.4551(19) . ? 
C2 N8 1.3564(16) . ? 
C2 C3 1.4202(19) . ? 
C3 C4 1.357(2) . ? 
C3 H3 0.963(17) . ? 
C4 C5 1.423(2) . ? 
C4 H4 0.945(17) . ? 
C5 C6 1.359(2) . ? 
C5 H5 0.971(15) . ? 
C6 H6 0.950(16) . ? 
N8 N9 1.1073(15) . ? 
 
loop_ 
 _geom_angle_atom_site_label_1 
 _geom_angle_atom_site_label_2 
 _geom_angle_atom_site_label_3 
 _geom_angle 
 _geom_angle_site_symmetry_1 
 _geom_angle_site_symmetry_3 
 _geom_angle_publ_flag 
O7 C1 C6 125.07(13) . . ? 
O7 C1 C2 122.91(12) . . ? 
C6 C1 C2 112.02(12) . . ? 
N8 C2 C3 120.59(13) . . ? 
N8 C2 C1 113.61(12) . . ? 
C3 C2 C1 125.76(12) . . ? 
C4 C3 C2 117.56(13) . . ? 
C4 C3 H3 123.9(10) . . ? 
C2 C3 H3 118.5(10) . . ? 
C3 C4 C5 119.82(13) . . ? 
C3 C4 H4 120.7(10) . . ? 
C5 C4 H4 119.4(10) . . ? 
C6 C5 C4 122.78(13) . . ? 
C6 C5 H5 119.5(9) . . ? 
C4 C5 H5 117.7(9) . . ? 
C5 C6 C1 122.04(13) . . ? 
C5 C6 H6 121.9(9) . . ? 
C1 C6 H6 116.0(9) . . ? 
N9 N8 C2 173.10(14) . . ? 
 
_diffrn_measured_fraction_theta_max    0.999 
_diffrn_reflns_theta_full              27.47 
_diffrn_measured_fraction_theta_full   0.999 
_refine_diff_density_max    0.246 
_refine_diff_density_min   -0.141 
_refine_diff_density_rms    0.037 


 
data_XVII 
 
_audit_creation_method            SHELXTL 
_chemical_name_systematic 
; 
 1,2-dichloro-4,5-dinitrobenzene
; 
_chemical_name_common             ? 
_chemical_melting_point           ? 
_chemical_formula_moiety          ? 
_chemical_formula_sum 
 'C6 H2 Cl2 N2 O4' 
_chemical_formula_weight          237.00 
 
loop_ 
 _atom_type_symbol 
 _atom_type_description 
 _atom_type_scat_dispersion_real 
 _atom_type_scat_dispersion_imag 
 _atom_type_scat_source 
 'C'  'C'   0.0033   0.0016 
 'International Tables Vol C Tables 4.2.6.8 and 6.1.1.4' 
 'H'  'H'   0.0000   0.0000 
 'International Tables Vol C Tables 4.2.6.8 and 6.1.1.4' 
 'N'  'N'   0.0061   0.0033 
 'International Tables Vol C Tables 4.2.6.8 and 6.1.1.4' 
 'O'  'O'   0.0106   0.0060 
 'International Tables Vol C Tables 4.2.6.8 and 6.1.1.4' 
 'Cl'  'Cl'   0.1484   0.1585 
 'International Tables Vol C Tables 4.2.6.8 and 6.1.1.4' 
 
_symmetry_cell_setting            monoclinic 
_symmetry_space_group_name_H-M    'P 2(1)/c'
 
loop_ 
 _symmetry_equiv_pos_as_xyz 
 'x, y, z' 
 '-x, y+1/2, -z+1/2' 
 '-x, -y, -z' 
 'x, -y-1/2, z-1/2' 
 
_cell_length_a                    12.6386(8) 
_cell_length_b                    5.9794(4) 
_cell_length_c                    11.4220(7) 
_cell_angle_alpha                 90.00 
_cell_angle_beta                  96.8070(10) 
_cell_angle_gamma                 90.00 
_cell_volume                      857.09(9) 
_cell_formula_units_Z             4 
_cell_measurement_temperature     174(2) 
_cell_measurement_reflns_used     4001
_cell_measurement_theta_min       1.6
_cell_measurement_theta_max       25.0 
 
_exptl_crystal_description        equant 
_exptl_crystal_colour             yellow 
_exptl_crystal_size_max           0.50 
_exptl_crystal_size_mid           0.30 
_exptl_crystal_size_min           0.30 
_exptl_crystal_density_meas       'not measured' 
_exptl_crystal_density_diffrn     1.837 
_exptl_crystal_density_method     'not measured' 
_exptl_crystal_F_000              472 
_exptl_absorpt_coefficient_mu     0.745 
_exptl_absorpt_correction_type    'multi-scan' 
_exptl_absorpt_correction_T_min   .69 
_exptl_absorpt_correction_T_max   .80 
_exptl_absorpt_process_details 
; SADABS; Sheldrick, 2008;
  Blessing, 1995
;    
 

 
_diffrn_ambient_temperature       174(2) 
_diffrn_radiation_wavelength      0.71073 
_diffrn_radiation_type            MoK\a 
_diffrn_radiation_source          'fine-focus sealed tube' 
_diffrn_radiation_monochromator   graphite 
_diffrn_measurement_device_type   
;
Bruker, SMART 1K CCD area detector diffractometer
; 
_diffrn_measurement_method        '\w scans' 
_diffrn_detector_area_resol_mean  ? 
_diffrn_standards_number          0 
_diffrn_standards_interval_count  ? 
_diffrn_standards_interval_time   ? 
_diffrn_standards_decay_%         'less than 1' 
_diffrn_reflns_number             4107 
_diffrn_reflns_av_R_equivalents   0.0215 
_diffrn_reflns_av_sigmaI/netI     0.0254 
_diffrn_reflns_limit_h_min        -15 
_diffrn_reflns_limit_h_max        11 
_diffrn_reflns_limit_k_min        -6 
_diffrn_reflns_limit_k_max        7 
_diffrn_reflns_limit_l_min        -9 
_diffrn_reflns_limit_l_max        13 
_diffrn_reflns_theta_min          1.62 
_diffrn_reflns_theta_max          25.02 
_reflns_number_total              1508 
_reflns_number_gt                 1372 
_reflns_threshold_expression      '>2\s(I) '
 

 
_computing_data_collection        'SMART (Bruker, 2002)' 
_computing_cell_refinement        'SAINT (Bruker, 2002)'
_computing_data_reduction         'SAINT' 
_computing_structure_solution     'SHELXTL (Sheldrick, 1997)' 
_computing_structure_refinement   'SHELXTL' 
_computing_molecular_graphics     'SHELXTL'
_computing_publication_material   'SHELXTL' 

 
_refine_ls_structure_factor_coef  Fsqd  
_refine_ls_matrix_type            full 
_refine_ls_weighting_scheme       calc  
_refine_ls_weighting_details
; 
calc w=1/[\s^2^(Fo^2^)+(0.042P)^2^+0.157P] 
 where P=(Fo^2^+2Fc^2^)/3
; 
_atom_sites_solution_primary      direct 
_atom_sites_solution_secondary    difmap 
_atom_sites_solution_hydrogens    geom 
_refine_ls_hydrogen_treatment     constr
_refine_ls_extinction_method      SHELXTL 
_refine_ls_extinction_coef        0.070(4) 
_refine_ls_extinction_expression 
 'Fc^*^=kFc[1+0.001xFc^2^\l^3^/sin(2\q)]^-1/4^' 
_refine_ls_number_reflns          1508 
_refine_ls_number_parameters      128 
_refine_ls_number_restraints      0 
_refine_ls_R_factor_all           0.0283 
_refine_ls_R_factor_gt            0.0256 
_refine_ls_wR_factor_ref          0.0714 
_refine_ls_wR_factor_gt           0.0701 
_refine_ls_goodness_of_fit_ref    1.065 
_refine_ls_restrained_S_all       1.065 
_refine_ls_shift/su_max           0.001 
_refine_ls_shift/su_mean          0.000 
 
loop_ 
 _atom_site_label 
 _atom_site_type_symbol 
 _atom_site_fract_x 
 _atom_site_fract_y 
 _atom_site_fract_z 
 _atom_site_U_iso_or_equiv 
 _atom_site_adp_type 
 _atom_site_occupancy 
 _atom_site_symmetry_multiplicity 
 _atom_site_calc_flag 
 _atom_site_refinement_flags 
 _atom_site_disorder_assembly 
 _atom_site_disorder_group 
Cl4 Cl 0.35352(3) 0.18029(7) -0.05183(3) 0.03549(17) Uani 1 1 d . . . 
Cl5 Cl 0.10866(4) 0.14857(7) -0.02335(4) 0.04052(18) Uani 1 1 d . . . 
O1 O 0.07604(9) 0.7601(2) 0.29985(12) 0.0441(4) Uani 1 1 d . . . 
O2 O 0.19374(9) 1.0088(2) 0.26452(11) 0.0388(3) Uani 1 1 d . . . 
O3 O 0.44626(9) 0.9369(2) 0.19639(10) 0.0381(3) Uani 1 1 d . . . 
O4 O 0.38715(9) 0.80568(19) 0.35302(9) 0.0308(3) Uani 1 1 d . . . 
N1 N 0.15510(10) 0.8206(2) 0.25589(11) 0.0291(3) Uani 1 1 d . . . 
N2 N 0.38736(10) 0.8182(2) 0.24640(11) 0.0237(3) Uani 1 1 d . . . 
C1 C 0.20603(11) 0.6563(2) 0.18510(13) 0.0237(3) Uani 1 1 d . . . 
C2 C 0.31441(11) 0.6684(2) 0.17306(12) 0.0214(3) Uani 1 1 d . . . 
C3 C 0.35913(11) 0.5248(3) 0.09880(12) 0.0230(3) Uani 1 1 d . . . 
H3 H 0.4327 0.5356 0.0896 0.028 Uiso 1 1 calc R . . 
C4 C 0.29579(12) 0.3641(3) 0.03736(13) 0.0245(3) Uani 1 1 d . . . 
C5 C 0.18764(13) 0.3499(3) 0.05037(13) 0.0271(4) Uani 1 1 d . . . 
C6 C 0.14285(11) 0.4973(3) 0.12428(13) 0.0272(3) Uani 1 1 d . . . 
H6 H 0.0691 0.4886 0.1328 0.033 Uiso 1 1 calc R . . 
 
loop_ 
 _atom_site_aniso_label 
 _atom_site_aniso_U_11 
 _atom_site_aniso_U_22 
 _atom_site_aniso_U_33 
 _atom_site_aniso_U_23 
 _atom_site_aniso_U_13 
 _atom_site_aniso_U_12 
Cl4 0.0428(3) 0.0333(3) 0.0299(3) -0.00845(16) 0.00242(17) 0.00959(17) 
Cl5 0.0430(3) 0.0375(3) 0.0396(3) -0.00537(17) -0.00131(18) -0.01845(18) 
O1 0.0347(7) 0.0536(8) 0.0481(8) 0.0041(6) 0.0217(6) 0.0097(6) 
O2 0.0409(7) 0.0321(7) 0.0428(7) -0.0084(5) 0.0027(5) 0.0056(5) 
O3 0.0388(6) 0.0433(8) 0.0320(6) 0.0029(5) 0.0037(5) -0.0198(5) 
O4 0.0365(6) 0.0359(7) 0.0192(6) -0.0018(4) 0.0008(4) -0.0028(5) 
N1 0.0263(7) 0.0354(9) 0.0255(7) 0.0017(5) 0.0024(5) 0.0073(6) 
N2 0.0230(6) 0.0256(7) 0.0219(7) -0.0005(5) 0.0007(5) 0.0002(5) 
C1 0.0240(7) 0.0263(8) 0.0212(7) 0.0029(6) 0.0044(6) 0.0019(6) 
C2 0.0219(7) 0.0229(8) 0.0188(7) 0.0027(5) 0.0003(6) -0.0020(5) 
C3 0.0203(7) 0.0283(8) 0.0204(7) 0.0033(6) 0.0017(5) 0.0012(6) 
C4 0.0296(8) 0.0232(8) 0.0204(7) 0.0012(6) 0.0015(6) 0.0029(6) 
C5 0.0302(8) 0.0253(8) 0.0246(8) 0.0024(6) -0.0012(6) -0.0071(6) 
C6 0.0211(7) 0.0317(9) 0.0288(8) 0.0042(6) 0.0032(6) -0.0039(6) 
 
loop_ 
 _geom_bond_atom_site_label_1 
 _geom_bond_atom_site_label_2 
 _geom_bond_distance 
 _geom_bond_site_symmetry_2 
 _geom_bond_publ_flag 
Cl4 C4 1.7189(15) . ? 
Cl5 C5 1.7191(15) . ? 
O1 N1 1.2249(18) . ? 
O2 N1 1.2261(18) . ? 
O3 N2 1.2184(17) . ? 
O4 N2 1.2204(17) . ? 
N1 C1 1.469(2) . ? 
N2 C2 1.4735(19) . ? 
C1 C6 1.375(2) . ? 
C1 C2 1.395(2) . ? 
C2 C3 1.374(2) . ? 
C3 C4 1.387(2) . ? 
C3 H3 0.9500 . ? 
C4 C5 1.395(2) . ? 
C5 C6 1.387(2) . ? 
C6 H6 0.9500 . ? 
 
loop_ 
 _geom_angle_atom_site_label_1 
 _geom_angle_atom_site_label_2 
 _geom_angle_atom_site_label_3 
 _geom_angle 
 _geom_angle_site_symmetry_1 
 _geom_angle_site_symmetry_3 
 _geom_angle_publ_flag 
O1 N1 O2 125.07(14) . . ? 
O1 N1 C1 117.40(14) . . ? 
O2 N1 C1 117.51(13) . . ? 
O3 N2 O4 125.26(12) . . ? 
O3 N2 C2 117.60(12) . . ? 
O4 N2 C2 117.05(12) . . ? 
C6 C1 C2 120.29(14) . . ? 
C6 C1 N1 118.31(13) . . ? 
C2 C1 N1 121.28(13) . . ? 
C3 C2 C1 120.59(13) . . ? 
C3 C2 N2 117.07(12) . . ? 
C1 C2 N2 122.09(13) . . ? 
C2 C3 C4 119.34(13) . . ? 
C2 C3 H3 120.3 . . ? 
C4 C3 H3 120.3 . . ? 
C3 C4 C5 120.16(14) . . ? 
C3 C4 Cl4 118.87(11) . . ? 
C5 C4 Cl4 120.95(12) . . ? 
C6 C5 C4 120.12(14) . . ? 
C6 C5 Cl5 119.21(12) . . ? 
C4 C5 Cl5 120.66(12) . . ? 
C1 C6 C5 119.48(13) . . ? 
C1 C6 H6 120.3 . . ? 
C5 C6 H6 120.3 . . ? 
 
loop_ 
 _geom_torsion_atom_site_label_1 
 _geom_torsion_atom_site_label_2 
 _geom_torsion_atom_site_label_3 
 _geom_torsion_atom_site_label_4 
 _geom_torsion 
 _geom_torsion_site_symmetry_1 
 _geom_torsion_site_symmetry_2 
 _geom_torsion_site_symmetry_3 
 _geom_torsion_site_symmetry_4 
 _geom_torsion_publ_flag 
O1 N1 C1 C6 31.26(19) . . . . ? 
O2 N1 C1 C6 -147.37(14) . . . . ? 
O1 N1 C1 C2 -152.87(14) . . . . ? 
O2 N1 C1 C2 28.5(2) . . . . ? 
C6 C1 C2 C3 1.2(2) . . . . ? 
N1 C1 C2 C3 -174.58(13) . . . . ? 
C6 C1 C2 N2 -172.89(13) . . . . ? 
N1 C1 C2 N2 11.3(2) . . . . ? 
O3 N2 C2 C3 54.75(19) . . . . ? 
O4 N2 C2 C3 -121.99(14) . . . . ? 
O3 N2 C2 C1 -130.96(15) . . . . ? 
O4 N2 C2 C1 52.30(19) . . . . ? 
C1 C2 C3 C4 -1.3(2) . . . . ? 
N2 C2 C3 C4 173.11(12) . . . . ? 
C2 C3 C4 C5 0.5(2) . . . . ? 
C2 C3 C4 Cl4 -178.09(11) . . . . ? 
C3 C4 C5 C6 0.4(2) . . . . ? 
Cl4 C4 C5 C6 178.92(12) . . . . ? 
C3 C4 C5 Cl5 -178.92(11) . . . . ? 
Cl4 C4 C5 Cl5 -0.39(19) . . . . ? 
C2 C1 C6 C5 -0.3(2) . . . . ? 
N1 C1 C6 C5 175.58(14) . . . . ? 
C4 C5 C6 C1 -0.5(2) . . . . ? 
Cl5 C5 C6 C1 178.86(11) . . . . ? 
 
_diffrn_measured_fraction_theta_max    0.993 
_diffrn_reflns_theta_full              25.02 
_diffrn_measured_fraction_theta_full   0.993 
_refine_diff_density_max    0.269 
_refine_diff_density_min   -0.223 
_refine_diff_density_rms    0.045 


 
data_XVIII 
 
_audit_creation_method         'enCIfer editing of SHELXL97 CIF output'
_chemical_name_systematic 
; 
 ? 
; 
_chemical_name_common             ? 
_chemical_melting_point           ? 
_chemical_formula_moiety         'C9 H7 Cl N2 O3 S' 
_chemical_formula_sum            'C9 H7 Cl N2 O3 S' 
_chemical_formula_weight          258.68 
 
loop_ 
 _atom_type_symbol 
 _atom_type_description 
 _atom_type_scat_dispersion_real 
 _atom_type_scat_dispersion_imag 
 _atom_type_scat_source 
 'C'  'C'   0.0033   0.0016 
 'International Tables Vol C Tables 4.2.6.8 and 6.1.1.4' 
 'H'  'H'   0.0000   0.0000 
 'International Tables Vol C Tables 4.2.6.8 and 6.1.1.4' 
 'N'  'N'   0.0061   0.0033 
 'International Tables Vol C Tables 4.2.6.8 and 6.1.1.4' 
 'O'  'O'   0.0106   0.0060 
 'International Tables Vol C Tables 4.2.6.8 and 6.1.1.4' 
 'S'  'S'   0.1246   0.1234 
 'International Tables Vol C Tables 4.2.6.8 and 6.1.1.4' 
 'Cl'  'Cl'   0.1484   0.1585 
 'International Tables Vol C Tables 4.2.6.8 and 6.1.1.4' 
 
_symmetry_cell_setting            orthorhombic
_symmetry_space_group_name_H-M   'P b c a'
 
loop_ 
 _symmetry_equiv_pos_as_xyz 
 'x, y, z' 
 '-x+1/2, -y, z+1/2' 
 '-x, y+1/2, -z+1/2' 
 'x+1/2, -y+1/2, -z' 
 '-x, -y, -z' 
 'x-1/2, y, -z-1/2' 
 'x, -y-1/2, z-1/2' 
 '-x-1/2, y-1/2, z' 
 
_cell_length_a                    9.8888(10) 
_cell_length_b                    8.8869(9) 
_cell_length_c                    24.969(3) 
_cell_angle_alpha                 90.00 
_cell_angle_beta                  90.00 
_cell_angle_gamma                 90.00 
_cell_volume                      2194.3(6) 
_cell_formula_units_Z             8 
_cell_measurement_temperature     150(2) 
_cell_measurement_reflns_used     6626
_cell_measurement_theta_min       2.6
_cell_measurement_theta_max       27.5
 
_exptl_crystal_description        tablet
_exptl_crystal_colour            'pale yellow'
_exptl_crystal_size_max           0.66
_exptl_crystal_size_mid           0.53
_exptl_crystal_size_min           0.28
_exptl_crystal_density_meas       ? 
_exptl_crystal_density_diffrn     1.566 
_exptl_crystal_density_method     'not measured' 
_exptl_crystal_F_000              1056 
_exptl_absorpt_coefficient_mu     0.530 
_exptl_absorpt_correction_type    multi-scan
_exptl_absorpt_correction_T_min   0.630
_exptl_absorpt_correction_T_max   0.746
_exptl_absorpt_process_details   '(SADABS version 2007/2; Bruker, 2007)'
 
_exptl_special_details 
; 
 ? 
; 
 
_diffrn_ambient_temperature       150(2)
_diffrn_radiation_type           'MoK\a'
_diffrn_radiation_wavelength      0.71073
_diffrn_radiation_source         'normal-focus sealed tube'
_diffrn_radiation_monochromator  'graphite'
_diffrn_measurement_device_type  'Bruker SMART APEX CCD area detector'
_diffrn_measurement_method        omega
_diffrn_detector_area_resol_mean  ?
_diffrn_standards_number          0
_diffrn_standards_interval_count  .
_diffrn_standards_decay_%         0
_diffrn_reflns_number             13581
_diffrn_reflns_av_R_equivalents   0.019 
_diffrn_reflns_av_sigmaI/netI     0.014 
_diffrn_reflns_limit_h_min       -12
_diffrn_reflns_limit_h_max        6 
_diffrn_reflns_limit_k_min       -11 
_diffrn_reflns_limit_k_max        11 
_diffrn_reflns_limit_l_min       -30
_diffrn_reflns_limit_l_max        32 
_diffrn_reflns_theta_min          2.63 
_diffrn_reflns_theta_max          27.56 
_reflns_number_total              2506 
_reflns_number_gt                 2248 
_reflns_threshold_expression      I>2\s(I) 
 
_computing_data_collection      'Bruker SMART version 5.625 (Bruker, 2001)'
_computing_cell_refinement      'Bruker SAINT version 6.36A (Bruker, 2000)'
_computing_data_reduction       'Bruker SAINT; Bruker SHELXTL (Bruker, 2001)'
_computing_structure_solution   'SHELXS97 (Sheldrick, 1990)'
_computing_structure_refinement 'SHELXL97 (Sheldrick, 1998)'
_computing_molecular_graphics   '?'
_computing_publication_material 'enCIFer(Allen et al.,2004);PLATON(Spek,2003)'
 
_refine_special_details 
; 
; 
 
_refine_ls_structure_factor_coef  Fsqd  
_refine_ls_matrix_type            full 
_refine_ls_weighting_scheme       calc  
_refine_ls_weighting_details 
 'calc w=1/[\s^2^(Fo^2^)+(0.040P)^2^+0.859P] where P=(Fo^2^+2Fc^2^)/3' 
_atom_sites_solution_primary      direct 
_atom_sites_solution_secondary    .
_atom_sites_solution_hydrogens   
  'sp2 H atoms from delta-F; others placed geometrically'
_refine_ls_hydrogen_treatment    'rigid rotor; riding model'
_refine_ls_extinction_method      none 
_refine_ls_extinction_coef        ? 
_refine_ls_number_reflns          2506 
_refine_ls_number_parameters      146 
_refine_ls_number_restraints      0 
_refine_ls_R_factor_all           0.0332 
_refine_ls_R_factor_gt            0.0292 
_refine_ls_wR_factor_ref          0.0781 
_refine_ls_wR_factor_gt           0.0739 
_refine_ls_goodness_of_fit_ref    1.07 
_refine_ls_restrained_S_all       1.07
_refine_ls_shift/su_max           0.001 
_refine_ls_shift/su_mean          0.000 
 
loop_ 
 _atom_site_label 
 _atom_site_type_symbol 
 _atom_site_fract_x 
 _atom_site_fract_y 
 _atom_site_fract_z 
 _atom_site_U_iso_or_equiv 
 _atom_site_adp_type 
 _atom_site_occupancy 
 _atom_site_symmetry_multiplicity 
 _atom_site_calc_flag 
 _atom_site_refinement_flags 
 _atom_site_disorder_assembly 
 _atom_site_disorder_group 
C1 C 0.58477(16) 0.31814(18) 0.79958(6) 0.0331(3) Uani 1 1 d . . . 
H1A H 0.5287 0.3686 0.8265 0.050 Uiso 1 1 calc R . . 
H1B H 0.6736 0.3667 0.7980 0.050 Uiso 1 1 calc R . . 
H1C H 0.5959 0.2120 0.8093 0.050 Uiso 1 1 calc R . . 
C2 C 0.51758(13) 0.32891(15) 0.74582(6) 0.0236(3) Uani 1 1 d . . . 
C3 C 0.57698(13) 0.24195(15) 0.70222(5) 0.0240(3) Uani 1 1 d . . . 
S4 S 0.50107(3) 0.21392(4) 0.639537(13) 0.02385(10) Uani 1 1 d . . . 
C5 C 0.50971(13) 0.38874(16) 0.60631(5) 0.0247(3) Uani 1 1 d . . . 
C6 C 0.39478(15) 0.47689(17) 0.60197(6) 0.0304(3) Uani 1 1 d . . . 
H6 H 0.3123 0.4458 0.6180 0.036 Uiso 1 1 calc R . . 
C7 C 0.40185(16) 0.61156(18) 0.57377(6) 0.0337(3) Uani 1 1 d . . . 
H7 H 0.3242 0.6737 0.5703 0.040 Uiso 1 1 calc R . . 
C8 C 0.52314(16) 0.65372(16) 0.55094(6) 0.0302(3) Uani 1 1 d . . . 
C9 C 0.63859(15) 0.56695(16) 0.55529(6) 0.0315(3) Uani 1 1 d . . . 
H9 H 0.7210 0.5986 0.5393 0.038 Uiso 1 1 calc R . . 
C10 C 0.63175(14) 0.43231(16) 0.58354(6) 0.0290(3) Uani 1 1 d . . . 
H10 H 0.7097 0.3708 0.5872 0.035 Uiso 1 1 calc R . . 
O11 O 0.41734(10) 0.40470(11) 0.73715(4) 0.0304(2) Uani 1 1 d . . . 
N12 N 0.69358(11) 0.16986(13) 0.70843(5) 0.0257(2) Uani 1 1 d . . . 
N13 N 0.79132(13) 0.10892(15) 0.71288(6) 0.0362(3) Uani 1 1 d . . . 
O14 O 0.36105(10) 0.17814(12) 0.64776(4) 0.0320(2) Uani 1 1 d . . . 
O15 O 0.58756(11) 0.10883(11) 0.61248(4) 0.0321(2) Uani 1 1 d . . . 
Cl16 Cl 0.53175(5) 0.82164(4) 0.515391(16) 0.04253(13) Uani 1 1 d . . . 
 
loop_ 
 _atom_site_aniso_label 
 _atom_site_aniso_U_11 
 _atom_site_aniso_U_22 
 _atom_site_aniso_U_33 
 _atom_site_aniso_U_23 
 _atom_site_aniso_U_13 
 _atom_site_aniso_U_12 
C1 0.0318(7) 0.0391(8) 0.0283(7) -0.0014(6) -0.0039(6) -0.0005(6) 
C2 0.0215(6) 0.0215(6) 0.0279(7) 0.0008(5) 0.0009(5) -0.0023(5) 
C3 0.0197(6) 0.0244(6) 0.0279(6) 0.0012(5) -0.0015(5) 0.0019(5) 
S4 0.02163(17) 0.02372(18) 0.02620(18) -0.00158(12) -0.00091(11) -0.00023(11) 
C5 0.0262(7) 0.0247(7) 0.0231(6) -0.0027(5) -0.0015(5) 0.0011(5) 
C6 0.0279(7) 0.0358(8) 0.0274(6) 0.0003(6) 0.0016(5) 0.0064(6) 
C7 0.0378(8) 0.0341(8) 0.0292(7) -0.0002(6) -0.0015(6) 0.0123(6) 
C8 0.0426(8) 0.0244(7) 0.0235(6) -0.0011(5) -0.0066(6) 0.0008(6) 
C9 0.0304(7) 0.0319(7) 0.0323(7) 0.0010(6) -0.0029(6) -0.0062(6) 
C10 0.0236(6) 0.0296(7) 0.0338(7) 0.0009(6) -0.0021(5) 0.0002(6) 
O11 0.0253(5) 0.0312(5) 0.0347(5) -0.0029(4) -0.0015(4) 0.0048(4) 
N12 0.0219(6) 0.0230(6) 0.0323(6) 0.0007(5) -0.0008(4) -0.0024(4) 
N13 0.0231(6) 0.0345(7) 0.0512(8) -0.0006(6) -0.0041(5) 0.0037(5) 
O14 0.0234(5) 0.0352(6) 0.0373(5) -0.0005(4) -0.0029(4) -0.0056(4) 
O15 0.0357(6) 0.0273(5) 0.0331(5) -0.0046(4) 0.0019(4) 0.0042(4) 
Cl16 0.0622(3) 0.0283(2) 0.0372(2) 0.00581(15) -0.00941(18) -0.00099(17) 
 
_geom_special_details 
;
; 
 
loop_ 
 _geom_bond_atom_site_label_1 
 _geom_bond_atom_site_label_2 
 _geom_bond_distance 
 _geom_bond_site_symmetry_2 
 _geom_bond_publ_flag 
C1 C2 1.5007(19) . ? 
C1 H1A 0.9800 . ? 
C1 H1B 0.9800 . ? 
C1 H1C 0.9800 . ? 
C2 O11 1.2178(16) . ? 
C2 C3 1.4587(19) . ? 
C3 N12 1.3282(17) . ? 
C3 S4 1.7536(14) . ? 
S4 O15 1.4353(10) . ? 
S4 O14 1.4355(11) . ? 
S4 C5 1.7633(15) . ? 
C5 C6 1.3846(19) . ? 
C5 C10 1.3891(19) . ? 
C6 C7 1.390(2) . ? 
C6 H6 0.9500 . ? 
C7 C8 1.380(2) . ? 
C7 H7 0.9500 . ? 
C8 C9 1.382(2) . ? 
C8 Cl16 1.7384(15) . ? 
C9 C10 1.391(2) . ? 
C9 H9 0.9500 . ? 
C10 H10 0.9500 . ? 
N12 N13 1.1134(17) . ? 
 
loop_ 
 _geom_angle_atom_site_label_1 
 _geom_angle_atom_site_label_2 
 _geom_angle_atom_site_label_3 
 _geom_angle 
 _geom_angle_site_symmetry_1 
 _geom_angle_site_symmetry_3 
 _geom_angle_publ_flag 
C2 C1 H1A 109.5 . . ? 
C2 C1 H1B 109.5 . . ? 
H1A C1 H1B 109.5 . . ? 
C2 C1 H1C 109.5 . . ? 
H1A C1 H1C 109.5 . . ? 
H1B C1 H1C 109.5 . . ? 
O11 C2 C3 119.21(13) . . ? 
O11 C2 C1 123.69(13) . . ? 
C3 C2 C1 117.10(12) . . ? 
N12 C3 C2 121.20(12) . . ? 
N12 C3 S4 114.04(10) . . ? 
C2 C3 S4 124.69(10) . . ? 
O15 S4 O14 119.87(7) . . ? 
O15 S4 C3 104.92(6) . . ? 
O14 S4 C3 108.46(6) . . ? 
O15 S4 C5 108.84(6) . . ? 
O14 S4 C5 108.01(6) . . ? 
C3 S4 C5 105.90(6) . . ? 
C6 C5 C10 121.56(14) . . ? 
C6 C5 S4 119.71(11) . . ? 
C10 C5 S4 118.70(10) . . ? 
C5 C6 C7 119.03(14) . . ? 
C5 C6 H6 120.5 . . ? 
C7 C6 H6 120.5 . . ? 
C8 C7 C6 119.13(14) . . ? 
C8 C7 H7 120.4 . . ? 
C6 C7 H7 120.4 . . ? 
C7 C8 C9 122.28(14) . . ? 
C7 C8 Cl16 119.12(12) . . ? 
C9 C8 Cl16 118.60(12) . . ? 
C8 C9 C10 118.67(14) . . ? 
C8 C9 H9 120.7 . . ? 
C10 C9 H9 120.7 . . ? 
C5 C10 C9 119.32(13) . . ? 
C5 C10 H10 120.3 . . ? 
C9 C10 H10 120.3 . . ? 
N13 N12 C3 179.00(15) . . ? 
 
loop_ 
 _geom_torsion_atom_site_label_1 
 _geom_torsion_atom_site_label_2 
 _geom_torsion_atom_site_label_3 
 _geom_torsion_atom_site_label_4 
 _geom_torsion 
 _geom_torsion_site_symmetry_1 
 _geom_torsion_site_symmetry_2 
 _geom_torsion_site_symmetry_3 
 _geom_torsion_site_symmetry_4 
 _geom_torsion_publ_flag 
O11 C2 C3 N12 173.21(13) . . . . ? 
C1 C2 C3 N12 -7.18(19) . . . . ? 
O11 C2 C3 S4 -10.23(19) . . . . ? 
C1 C2 C3 S4 169.37(11) . . . . ? 
N12 C3 S4 O15 3.24(12) . . . . ? 
C2 C3 S4 O15 -173.54(11) . . . . ? 
N12 C3 S4 O14 132.47(10) . . . . ? 
C2 C3 S4 O14 -44.31(13) . . . . ? 
N12 C3 S4 C5 -111.81(11) . . . . ? 
C2 C3 S4 C5 71.41(13) . . . . ? 
O15 S4 C5 C6 143.45(11) . . . . ? 
O14 S4 C5 C6 11.83(13) . . . . ? 
C3 S4 C5 C6 -104.21(12) . . . . ? 
O15 S4 C5 C10 -34.51(13) . . . . ? 
O14 S4 C5 C10 -166.13(11) . . . . ? 
C3 S4 C5 C10 77.83(12) . . . . ? 
C10 C5 C6 C7 0.5(2) . . . . ? 
S4 C5 C6 C7 -177.39(11) . . . . ? 
C5 C6 C7 C8 -0.1(2) . . . . ? 
C6 C7 C8 C9 -0.3(2) . . . . ? 
C6 C7 C8 Cl16 179.68(11) . . . . ? 
C7 C8 C9 C10 0.2(2) . . . . ? 
Cl16 C8 C9 C10 -179.76(11) . . . . ? 
C6 C5 C10 C9 -0.6(2) . . . . ? 
S4 C5 C10 C9 177.33(11) . . . . ? 
C8 C9 C10 C5 0.2(2) . . . . ? 
 
_diffrn_measured_fraction_theta_max    0.990 
_diffrn_reflns_theta_full              27.50 
_diffrn_measured_fraction_theta_full   0.991 

_refine_diff_density_max    0.43 
_refine_diff_density_min   -0.22 
_refine_diff_density_rms    0.05 

#===END of CIF


data_XIX
 
 
#----------------------------------------------------------------------------#
#                   CHEMICAL INFORMATION                                     #
#----------------------------------------------------------------------------#
 
_chemical_name_systematic
;
 ?
;
_chemical_formula_sum                   'C12 H10 N2 O4'
_chemical_formula_moiety                'C8 H7 N2, C4 H3 O4'
_chemical_formula_weight                246.22
_chemical_absolute_configuration        unk
 
#----------------------------------------------------------------------------#
#                   UNIT CELL INFORMATION                                    #
#----------------------------------------------------------------------------#
 
loop_
    _symmetry_equiv_pos_as_xyz
'x, y, z'
'-x, -y, z+1/2'
'x+1/2, -y, z'
'-x+1/2, y, z+1/2'


_symmetry_cell_setting            orthorhombic
_symmetry_space_group_name_H-M        'P c a 21'
_symmetry_space_group_name_Hall       'P 2c -2ac'

 
_cell_length_a                          23.501(3)
_cell_length_b                          3.7141(5)
_cell_length_c                          12.6535(14)
_cell_angle_alpha                       90
_cell_angle_beta                        90
_cell_angle_gamma                       90
_cell_volume                            1104.5(2)
_cell_formula_units_Z                   4
_cell_measurement_temperature           200(2)
_cell_measurement_theta_min             1.00
_cell_measurement_theta_max             27.48
_cell_measurement_reflns_used           4759
 
#----------------------------------------------------------------------------#
#                   CRYSTAL INFORMATION                                      #
#----------------------------------------------------------------------------#
 
_exptl_crystal_description              prism
_exptl_crystal_colour                   colorless
_exptl_crystal_size_max                 0.21
_exptl_crystal_size_mid                 0.12
_exptl_crystal_size_min                 0.08
_exptl_crystal_density_diffrn           1.481
_exptl_crystal_density_method           'not measured'
_exptl_crystal_F_000                    512
_exptl_special_details
;
 ?
;
 
#----------------------------------------------------------------------------#
#                   ABSORPTION CORRECTION                                    #
#----------------------------------------------------------------------------#
 
_exptl_absorpt_coefficient_mu           0.114
_exptl_absorpt_correction_type          multi-scan
_exptl_absorpt_process_details 'HKL Scalepack (Otwinowski & Minor, 1997)'
_exptl_absorpt_correction_T_min         0.977
_exptl_absorpt_correction_T_max         0.991
 
#----------------------------------------------------------------------------#
#                   DATA COLLECTION                                          #
#----------------------------------------------------------------------------#
 
_diffrn_ambient_temperature             200(2)
_diffrn_radiation_wavelength            0.71073
_diffrn_radiation_type                  MoK\a
_diffrn_radiation_monochromator         graphite
_diffrn_reflns_av_R_equivalents         0.0341
_diffrn_reflns_av_unetI/netI            0.0368
_diffrn_reflns_number                   6640
_diffrn_reflns_limit_h_min              -27
_diffrn_reflns_limit_h_max              27
_diffrn_reflns_limit_k_min              -4
_diffrn_reflns_limit_k_max              4
_diffrn_reflns_limit_l_min              -15
_diffrn_reflns_limit_l_max              15
_diffrn_reflns_theta_min                1.73
_diffrn_reflns_theta_max                25
_diffrn_reflns_theta_full               25
_diffrn_measured_fraction_theta_full
                                        1
_diffrn_measured_fraction_theta_max
                                        1
_diffrn_measurement_device_type   KappaCCD
_diffrn_measurement_method        'CCD phi and omega scans'
_diffrn_detector_area_resol_mean  9
_reflns_number_total                    1959
_reflns_number_gt                       1818
_reflns_threshold_expression            >2\s(I)
 
#----------------------------------------------------------------------------#
#                   COMPUTER PROGRAMS USED                                   #
#----------------------------------------------------------------------------#
 
_computing_data_collection              'Collect (Nonius BV, 1997-2000)'
_computing_cell_refinement
                                   'HKL Scalepack (Otwinowski & Minor, 1997)'
_computing_data_reduction
                            'HKL Denzo, Scalepack (Otwinowski & Minor, 1997)'
_computing_structure_solution           'SHELXTL v6.1 (Sheldrick, 1997)'
_computing_structure_refinement         'SHELXTL v6.1 (Sheldrick, 1997)'
_computing_molecular_graphics           'SHELXTL v6.1 (Sheldrick, 1997)'
_computing_publication_material         'SHELXTL v6.1 (Sheldrick, 1997)'
 
#----------------------------------------------------------------------------#
#                   STRUCTURE SOLUTION
#----------------------------------------------------------------------------#
 
_atom_sites_solution_primary            direct
_atom_sites_solution_secondary          difmap
_atom_sites_solution_hydrogens          geom
 
#----------------------------------------------------------------------------#
#                   REFINEMENT INFORMATION                                   #
#----------------------------------------------------------------------------#
 
_refine_special_details
;
 Refinement of F^2^ against ALL reflections.  The weighted R-factor wR and
 goodness of fit S are based on F^2^, conventional R-factors R are based
 on F, with F set to zero for negative F^2^. The threshold expression of
 F^2^ > 2\s(F^2^) is used only for calculating R-factors(gt) etc. and is
 not relevant to the choice of reflections for refinement.  R-factors based
 on F^2^ are statistically about twice as large as those based on F, and R-
 factors based on ALL data will be even larger.
;
_refine_ls_structure_factor_coef        Fsqd
_refine_ls_matrix_type                  full
_refine_ls_weighting_scheme             calc
_refine_ls_weighting_details
         'calc w=1/[\s^2^(Fo^2^)+(0.0704P)^2^+0.0000P] where P=(Fo^2^+2Fc^2^)/3'
_refine_ls_hydrogen_treatment           mixed
_refine_ls_extinction_method            SHELXL
_refine_ls_extinction_expression
                                    Fc^*^=kFc[1+0.001xFc^2^\l^3^/sin(2\q)]^-1/4^
_refine_ls_extinction_coef              0.022(4)
_refine_ls_number_reflns                1959
_refine_ls_number_parameters            169
_refine_ls_number_restraints            1
_refine_ls_R_factor_all                 0.0403
_refine_ls_R_factor_gt                  0.0315
_refine_ls_wR_factor_ref                0.1116
_refine_ls_wR_factor_gt                 0.0806
_refine_ls_goodness_of_fit_ref          1.27
_refine_ls_restrained_S_all             1.27
_refine_ls_shift/su_max                 0
_refine_ls_shift/su_mean                0
_refine_ls_abs_structure_details
                                    'Flack H D (1983), Acta Cryst. A39, 876-881'
_refine_ls_abs_structure_Flack          1.0(12)
_refine_diff_density_max                0.256
_refine_diff_density_min                -0.21
_refine_diff_density_rms                0.077
 
#----------------------------------------------------------------------------#
#                   ATOMIC TYPES, COORDINATES AND THERMAL PARAMETERS         #
#----------------------------------------------------------------------------#
 
loop_
    _atom_type_symbol
    _atom_type_description
    _atom_type_scat_dispersion_real
    _atom_type_scat_dispersion_imag
    _atom_type_scat_source
C C 0.0033 0.0016 'International Tables Vol C Tables 4.2.6.8 and 6.1.1.4'
H H 0 0 'International Tables Vol C Tables 4.2.6.8 and 6.1.1.4'
N N 0.0061 0.0033 'International Tables Vol C Tables 4.2.6.8 and 6.1.1.4'
O O 0.0106 0.006 'International Tables Vol C Tables 4.2.6.8 and 6.1.1.4'
 
loop_
    _atom_site_label
    _atom_site_type_symbol
    _atom_site_fract_x
    _atom_site_fract_y
    _atom_site_fract_z
    _atom_site_U_iso_or_equiv
    _atom_site_adp_type
    _atom_site_occupancy
    _atom_site_symmetry_multiplicity
    _atom_site_calc_flag
    _atom_site_refinement_flags
    _atom_site_disorder_assembly
    _atom_site_disorder_group
H2N H 0.3210(15) 0.474(10) 0.706(3) 0.084(12) Uiso 1 1 d . . .
N2 N 0.29846(8) 0.3853(5) 0.77618(14) 0.0299(4) Uani 1 1 d . . .
C8 C 0.24021(9) 0.3935(5) 0.78010(17) 0.0264(5) Uani 1 1 d . . .
C4 C 0.21166(9) 0.2714(5) 0.87043(17) 0.0295(5) Uani 1 1 d . . .
N1 N 0.21382(8) 0.5273(5) 0.69295(14) 0.0332(5) Uani 1 1 d . . .
O2 O -0.14217(7) 1.4111(5) 0.61643(12) 0.0386(4) Uani 1 1 d . . .
O4 O 0.07504(7) 0.7492(5) 0.49452(15) 0.0458(5) Uani 1 1 d . . .
O1 O -0.07662(8) 1.2883(5) 0.73722(14) 0.0474(5) Uani 1 1 d . . .
O3 O 0.00748(7) 0.9493(5) 0.38519(13) 0.0433(5) Uani 1 1 d . . .
H3O H 0.0291 0.8709 0.3398 0.065 Uiso 1 1 calc R . .
C3 C 0.15169(10) 0.2917(6) 0.87021(19) 0.0365(5) Uani 1 1 d . . .
H3 H 0.1308 0.2171 0.9287 0.044 Uiso 1 1 calc R . .
C6 C 0.30159(12) 0.1317(6) 0.94898(17) 0.0382(6) Uani 1 1 d . . .
H6 H 0.3234 0.0434 1.0045 0.046 Uiso 1 1 calc R . .
C12 C 0.02968(9) 0.8921(6) 0.47993(19) 0.0330(5) Uani 1 1 d . . .
C5 C 0.24424(11) 0.1359(6) 0.95628(18) 0.0357(6) Uani 1 1 d . . .
H5 H 0.2263 0.051 1.0168 0.043 Uiso 1 1 calc R . .
C1 C 0.15768(11) 0.5359(6) 0.69674(19) 0.0382(5) Uani 1 1 d . . .
H1 H 0.1385 0.6239 0.6379 0.046 Uiso 1 1 calc R . .
C7 C 0.32783(10) 0.2609(6) 0.85749(18) 0.0346(5) Uani 1 1 d . . .
H7 H 0.3673 0.2593 0.8536 0.042 Uiso 1 1 calc R . .
C11 C -0.00701(10) 1.0169(6) 0.5678(2) 0.0337(5) Uani 1 1 d . . .
H11 H 0.0051 0.9717 0.6365 0.04 Uiso 1 1 calc R . .
C9 C -0.09303(9) 1.3005(5) 0.64468(18) 0.0309(5) Uani 1 1 d . . .
C10 C -0.05547(9) 1.1869(6) 0.55539(18) 0.0303(5) Uani 1 1 d . . .
H10 H -0.0672 1.24 0.4869 0.036 Uiso 1 1 calc R . .
C2 C 0.12492(11) 0.4223(6) 0.7828(2) 0.0415(6) Uani 1 1 d . . .
H2 H 0.0854 0.4357 0.7804 0.05 Uiso 1 1 calc R . .
 
loop_
    _atom_site_aniso_label
    _atom_site_aniso_U_11
    _atom_site_aniso_U_22
    _atom_site_aniso_U_33
    _atom_site_aniso_U_23
    _atom_site_aniso_U_13
    _atom_site_aniso_U_12
N2 0.0340(11) 0.0304(9) 0.0251(10) -0.0017(7) 0.0033(8) -0.0027(8)
C8 0.0322(13) 0.0227(10) 0.0242(11) -0.0032(8) 0.0001(9) -0.0010(9)
C4 0.0404(12) 0.0213(9) 0.0269(11) -0.0039(8) 0.0064(11) -0.0031(10)
N1 0.0381(11) 0.0348(9) 0.0268(10) 0.0027(8) -0.0001(8) -0.0011(8)
O2 0.0309(9) 0.0548(9) 0.0302(8) -0.0006(7) 0.0003(6) 0.0096(7)
O4 0.0311(9) 0.0632(11) 0.0431(10) 0.0015(8) 0.0008(8) 0.0134(8)
O1 0.0458(11) 0.0667(11) 0.0297(10) 0.0023(8) -0.0018(8) 0.0174(9)
O3 0.0351(9) 0.0617(11) 0.0330(9) -0.0040(8) -0.0010(7) 0.0138(8)
C3 0.0404(12) 0.0318(11) 0.0373(13) -0.0039(10) 0.0130(12) -0.0022(10)
C6 0.0539(17) 0.0331(12) 0.0277(13) 0.0016(9) -0.0037(11) 0.0055(11)
C12 0.0282(12) 0.0350(11) 0.0356(13) -0.0001(10) -0.0004(10) 0.0006(9)
C5 0.0557(16) 0.0266(10) 0.0248(12) 0.0003(9) 0.0059(11) 0.0021(10)
C1 0.0385(13) 0.0380(12) 0.0380(13) -0.0006(10) -0.0050(10) 0.0006(10)
C7 0.0352(12) 0.0336(12) 0.0350(13) -0.0046(9) -0.0024(11) 0.0038(10)
C11 0.0333(12) 0.0388(11) 0.0289(11) 0.0007(10) 0.0006(9) 0.0019(9)
C9 0.0319(12) 0.0316(10) 0.0292(12) 0.0023(9) -0.0002(9) 0.0005(9)
C10 0.0309(12) 0.0309(9) 0.0292(12) 0.0003(10) -0.0018(9) -0.0013(9)
C2 0.0321(13) 0.0429(13) 0.0495(15) -0.0051(11) 0.0033(11) -0.0011(11)
 
 
#----------------------------------------------------------------------------#
#                   MOLECULAR GEOMETRY                                       #
#----------------------------------------------------------------------------#
 
_geom_special_details
;
 All s.u.'s (except the s.u. in the dihedral angle between two l.s. planes)
 are estimated using the full covariance matrix.  The cell s.u.'s are taken
 into account individually in the estimation of s.u.'s in distances, angles
 and torsion angles; correlations between s.u.'s in cell parameters are only
 used when they are defined by crystal symmetry.  An approximate (isotropic)
 treatment of cell s.u.'s is used for estimating s.u.'s involving l.s. planes.
;
loop_
    _geom_bond_atom_site_label_1
    _geom_bond_atom_site_label_2
    _geom_bond_distance
    _geom_bond_site_symmetry_2
    _geom_bond_publ_flag
N2 C7 1.322(3) . ?
N2 C8 1.370(3) . ?
N2 H2N 1.09(4) . ?
C8 N1 1.359(3) . ?
C8 C4 1.401(3) . ?
C4 C3 1.411(3) . ?
C4 C5 1.421(3) . ?
N1 C1 1.321(3) . ?
O2 C9 1.277(3) . ?
O4 C12 1.205(3) . ?
O1 C9 1.234(3) . ?
O3 C12 1.325(3) . ?
O3 H3O 0.82 . ?
C3 C2 1.362(4) . ?
C3 H3 0.93 . ?
C6 C5 1.351(4) . ?
C6 C7 1.397(3) . ?
C6 H6 0.93 . ?
C12 C11 1.482(3) . ?
C5 H5 0.93 . ?
C1 C2 1.399(4) . ?
C1 H1 0.93 . ?
C7 H7 0.93 . ?
C11 C10 1.312(3) . ?
C11 H11 0.93 . ?
C9 C10 1.495(3) . ?
C10 H10 0.93 . ?
C2 H2 0.93 . ?
 
loop_
    _geom_angle_atom_site_label_1
    _geom_angle_atom_site_label_2
    _geom_angle_atom_site_label_3
    _geom_angle
    _geom_angle_site_symmetry_1
    _geom_angle_site_symmetry_3
    _geom_angle_publ_flag
C7 N2 C8 120.1(2) . . ?
C7 N2 H2N 119.2(19) . . ?
C8 N2 H2N 120.7(19) . . ?
N1 C8 N2 115.76(19) . . ?
N1 C8 C4 124.2(2) . . ?
N2 C8 C4 120.07(19) . . ?
C8 C4 C3 117.4(2) . . ?
C8 C4 C5 118.70(19) . . ?
C3 C4 C5 123.9(2) . . ?
C1 N1 C8 115.80(19) . . ?
C12 O3 H3O 109.5 . . ?
C2 C3 C4 118.8(2) . . ?
C2 C3 H3 120.6 . . ?
C4 C3 H3 120.6 . . ?
C5 C6 C7 119.6(2) . . ?
C5 C6 H6 120.2 . . ?
C7 C6 H6 120.2 . . ?
O4 C12 O3 123.9(2) . . ?
O4 C12 C11 122.5(2) . . ?
O3 C12 C11 113.56(19) . . ?
C6 C5 C4 119.3(2) . . ?
C6 C5 H5 120.4 . . ?
C4 C5 H5 120.4 . . ?
N1 C1 C2 124.8(2) . . ?
N1 C1 H1 117.6 . . ?
C2 C1 H1 117.6 . . ?
N2 C7 C6 122.3(2) . . ?
N2 C7 H7 118.8 . . ?
C6 C7 H7 118.8 . . ?
C10 C11 C12 124.5(2) . . ?
C10 C11 H11 117.8 . . ?
C12 C11 H11 117.8 . . ?
O1 C9 O2 124.1(2) . . ?
O1 C9 C10 121.5(2) . . ?
O2 C9 C10 114.42(19) . . ?
C11 C10 C9 123.9(2) . . ?
C11 C10 H10 118 . . ?
C9 C10 H10 118 . . ?
C3 C2 C1 119.1(2) . . ?
C3 C2 H2 120.5 . . ?
C1 C2 H2 120.5 . . ?
 
# The following lines are used to test the character set of files sent by
# network email or other means. They are not part of the CIF data set
# abcdefghijklmnopqrstuvwxyzABCDEFGHIJKLMNOPQRSTUVWXYZ0123456789
# !@#$%^&*()_+{}:"~<>?|\-=[];'`,./
 
# END of CIF

 
data_XX 
  
_audit_creation_method       'enCIFer editing of SHELXL97 CIF output'
_chemical_name_systematic 
; 
 ? 
; 
_chemical_name_common             ? 
_chemical_melting_point           ? 
_chemical_formula_moiety         'C25 H22 N2 O4 S2' 
_chemical_formula_sum            'C25 H22 N2 O4 S2' 
_chemical_formula_weight          478.57 
  
loop_ 
 _atom_type_symbol 
 _atom_type_description 
 _atom_type_scat_dispersion_real 
 _atom_type_scat_dispersion_imag 
 _atom_type_scat_source 
 'C'  'C'   0.0033   0.0016 
 'International Tables Vol C Tables 4.2.6.8 and 6.1.1.4' 
 'H'  'H'   0.0000   0.0000 
 'International Tables Vol C Tables 4.2.6.8 and 6.1.1.4' 
 'N'  'N'   0.0061   0.0033 
 'International Tables Vol C Tables 4.2.6.8 and 6.1.1.4' 
 'O'  'O'   0.0106   0.0060 
 'International Tables Vol C Tables 4.2.6.8 and 6.1.1.4' 
 'S'  'S'   0.1246   0.1234 
 'International Tables Vol C Tables 4.2.6.8 and 6.1.1.4' 
  
_symmetry_cell_setting            Monoclinic 
_symmetry_space_group_name_H-M    'P 21/n' 
  
loop_ 
 _symmetry_equiv_pos_as_xyz 
 'x, y, z' 
 '-x+1/2, y+1/2, -z+1/2' 
 '-x, -y, -z' 
 'x-1/2, -y-1/2, z-1/2' 
  
_cell_length_a                    14.0779(10) 
_cell_length_b                    6.3559(5) 
_cell_length_c                    25.310(2) 
_cell_angle_alpha                 90.00 
_cell_angle_beta                  96.063(2) 
_cell_angle_gamma                 90.00 
_cell_volume                      2252.0(5) 
_cell_formula_units_Z             4 
_cell_measurement_temperature     150(2) 
_cell_measurement_reflns_used     5363 
_cell_measurement_theta_min       2.7
_cell_measurement_theta_max       27.5 
  
_exptl_crystal_description        column 
_exptl_crystal_colour             colourless 
_exptl_crystal_size_max           0.44 
_exptl_crystal_size_mid           0.13 
_exptl_crystal_size_min           0.09 
_exptl_crystal_density_meas       ? 
_exptl_crystal_density_diffrn     1.411 
_exptl_crystal_density_method     'not measured' 
_exptl_crystal_F_000              1000 
_exptl_absorpt_coefficient_mu     0.273 
_exptl_absorpt_correction_type    None 
_exptl_absorpt_correction_T_min   . 
_exptl_absorpt_correction_T_max   . 
_exptl_absorpt_process_details    . 
  
_exptl_special_details 
; 
 ? 
; 
  
_diffrn_ambient_temperature       150(2) 
_diffrn_radiation_wavelength      0.71073 
_diffrn_radiation_type            MoK\a 
_diffrn_radiation_source          'sealed tube' 
_diffrn_radiation_monochromator   graphite 
_diffrn_measurement_device_type   'Bruker SMART APEX CCD area detector' 
_diffrn_measurement_method        omega 
_diffrn_detector_area_resol_mean  ? 
_diffrn_standards_number          0 
_diffrn_standards_interval_count  . 
_diffrn_standards_interval_time   ? 
_diffrn_standards_decay_%         0 
_diffrn_reflns_number             13369 
_diffrn_reflns_av_R_equivalents   0.047 
_diffrn_reflns_av_sigmaI/netI     0.045 
_diffrn_reflns_limit_h_min       -18 
_diffrn_reflns_limit_h_max        14 
_diffrn_reflns_limit_k_min       -7 
_diffrn_reflns_limit_k_max        8 
_diffrn_reflns_limit_l_min       -32 
_diffrn_reflns_limit_l_max        32 
_diffrn_reflns_theta_min          2.70 
_diffrn_reflns_theta_max          27.49 
_reflns_number_total              5089 
_reflns_number_gt                 4258 
_reflns_threshold_expression      I>2sigma(I) 
  
_computing_data_collection        'Bruker SMART version 5.625 (Bruker, 2001)' 
_computing_cell_refinement        'Bruker SAINT version 6.36A (Bruker, 2002)' 
_computing_data_reduction         'Bruker SAINT; SHELXTL (Sheldrick, 2008)' 
_computing_structure_solution     'SHELXS97 (Sheldrick, 2008)' 
_computing_structure_refinement   'SHELXL97 (Sheldrick, 2008)' 
_computing_molecular_graphics     ' ?' 
_computing_publication_material  
  'enCIFer(Allen et al.,2004);PLATON(Spek,2003)' 
  
_refine_special_details 
;  
; 
  
_refine_ls_structure_factor_coef  Fsqd 
_refine_ls_matrix_type            full 
_refine_ls_weighting_scheme       calc 
_refine_ls_weighting_details 
 'calc w=1/[\s^2^(Fo^2^)+(0.057P)^2^] where P=(Fo^2^+2Fc^2^)/3' 
_atom_sites_solution_primary      direct 
_atom_sites_solution_secondary    difmap 
_atom_sites_solution_hydrogens  
 'methyl H atoms from delta-F; others placed geometrically'
_refine_ls_hydrogen_treatment    'rigid rotor; riding model'
_refine_ls_extinction_method      none 
_refine_ls_extinction_coef        ? 
_refine_ls_number_reflns          5089 
_refine_ls_number_parameters      300 
_refine_ls_number_restraints      0 
_refine_ls_R_factor_all           0.0467 
_refine_ls_R_factor_gt            0.0390 
_refine_ls_wR_factor_ref          0.103 
_refine_ls_wR_factor_gt           0.0988 
_refine_ls_goodness_of_fit_ref    1.02 
_refine_ls_restrained_S_all       1.02 
_refine_ls_shift/su_max           0.001 
_refine_ls_shift/su_mean          0.000 
  
loop_ 
 _atom_site_label 
 _atom_site_type_symbol 
 _atom_site_fract_x 
 _atom_site_fract_y 
 _atom_site_fract_z 
 _atom_site_U_iso_or_equiv 
 _atom_site_adp_type 
 _atom_site_occupancy 
 _atom_site_symmetry_multiplicity 
 _atom_site_calc_flag 
 _atom_site_refinement_flags 
 _atom_site_disorder_assembly 
 _atom_site_disorder_group 
S1 S 0.47114(3) 0.65856(6) 0.058256(15) 0.03018(11) Uani 1 1 d . . . 
C2 C 0.34959(10) 0.6920(2) 0.05849(6) 0.0274(3) Uani 1 1 d . . . 
N3 N 0.30741(9) 0.5493(2) 0.08568(5) 0.0307(3) Uani 1 1 d . . . 
C4 C 0.37192(11) 0.4051(3) 0.10798(6) 0.0302(3) Uani 1 1 d . . . 
C5 C 0.46397(10) 0.4395(2) 0.09724(5) 0.0282(3) Uani 1 1 d . . . 
C6 C 0.30019(10) 0.8665(2) 0.02954(6) 0.0275(3) Uani 1 1 d . . . 
C7 C 0.20097(11) 0.8696(2) 0.02119(6) 0.0290(3) Uani 1 1 d . . . 
H7 H 0.1656 0.7560 0.0337 0.035 Uiso 1 1 calc R . . 
C8 C 0.15284(10) 1.0355(2) -0.00512(6) 0.0292(3) Uani 1 1 d . . . 
H8 H 0.0851 1.0343 -0.0110 0.035 Uiso 1 1 calc R . . 
C9 C 0.20407(10) 1.2040(2) -0.02288(6) 0.0275(3) Uani 1 1 d . . . 
C10 C 0.30349(11) 1.1998(2) -0.01521(6) 0.0308(3) Uani 1 1 d . . . 
H10 H 0.3390 1.3131 -0.0278 0.037 Uiso 1 1 calc R . . 
C11 C 0.35075(10) 1.0333(2) 0.01031(6) 0.0309(3) Uani 1 1 d . . . 
H11 H 0.4186 1.0320 0.0149 0.037 Uiso 1 1 calc R . . 
N12 N 0.16181(9) 1.3825(2) -0.04837(5) 0.0315(3) Uani 1 1 d . . . 
H12 H 0.2012 1.4784 -0.0584 0.038 Uiso 1 1 calc R . . 
C13 C 0.06682(11) 1.4241(3) -0.05929(6) 0.0319(3) Uani 1 1 d . . . 
O14 O 0.00252(8) 1.3082(2) -0.05124(6) 0.0505(4) Uani 1 1 d . . . 
O15 O 0.05655(8) 1.61664(18) -0.08118(4) 0.0367(3) Uani 1 1 d . . . 
C16 C -0.04040(12) 1.6988(3) -0.09111(6) 0.0375(4) Uani 1 1 d . . . 
H16A H -0.0419 1.8458 -0.0782 0.045 Uiso 1 1 calc R . . 
H16B H -0.0838 1.6141 -0.0712 0.045 Uiso 1 1 calc R . . 
C17 C -0.07419(11) 1.6922(2) -0.14907(6) 0.0318(3) Uani 1 1 d . . . 
C18 C -0.11091(12) 1.5086(3) -0.17277(7) 0.0419(4) Uani 1 1 d . . . 
H18 H -0.1147 1.3847 -0.1521 0.050 Uiso 1 1 calc R . . 
C19 C -0.14211(13) 1.5056(3) -0.22646(7) 0.0506(5) Uani 1 1 d . . . 
H19 H -0.1676 1.3796 -0.2424 0.061 Uiso 1 1 calc R . . 
C20 C -0.13650(14) 1.6836(3) -0.25696(8) 0.0527(5) Uani 1 1 d . . . 
H20 H -0.1575 1.6798 -0.2939 0.063 Uiso 1 1 calc R . . 
C21 C -0.10085(14) 1.8651(3) -0.23413(8) 0.0514(5) Uani 1 1 d . . . 
H21 H -0.0973 1.9882 -0.2551 0.062 Uiso 1 1 calc R . . 
C22 C -0.06966(12) 1.8702(3) -0.18015(7) 0.0394(4) Uani 1 1 d . . . 
H22 H -0.0450 1.9973 -0.1644 0.047 Uiso 1 1 calc R . . 
C23 C 0.33639(12) 0.2304(3) 0.14043(7) 0.0390(4) Uani 1 1 d . . . 
H23A H 0.3908 0.1486 0.1567 0.059 Uiso 1 1 calc R . . 
H23B H 0.2940 0.1387 0.1175 0.059 Uiso 1 1 calc R . . 
H23C H 0.3011 0.2898 0.1683 0.059 Uiso 1 1 calc R . . 
S24 S 0.56874(3) 0.30155(6) 0.118031(14) 0.02921(11) Uani 1 1 d . . . 
O25 O 0.54931(8) 0.07988(17) 0.11504(4) 0.0384(3) Uani 1 1 d . . . 
O26 O 0.64168(7) 0.38838(18) 0.08862(4) 0.0356(3) Uani 1 1 d . . . 
C27 C 0.59756(10) 0.3664(2) 0.18569(6) 0.0276(3) Uani 1 1 d . . . 
C28 C 0.58435(11) 0.2188(3) 0.22452(6) 0.0321(3) Uani 1 1 d . . . 
H28 H 0.5574 0.0852 0.2151 0.038 Uiso 1 1 calc R . . 
C29 C 0.61106(11) 0.2692(3) 0.27730(6) 0.0357(4) Uani 1 1 d . . . 
H29 H 0.6025 0.1686 0.3041 0.043 Uiso 1 1 calc R . . 
C30 C 0.65022(11) 0.4646(3) 0.29161(6) 0.0341(4) Uani 1 1 d . . . 
C31 C 0.66108(11) 0.6113(3) 0.25186(6) 0.0347(4) Uani 1 1 d . . . 
H31 H 0.6868 0.7460 0.2612 0.042 Uiso 1 1 calc R . . 
C32 C 0.63495(11) 0.5640(3) 0.19878(6) 0.0328(3) Uani 1 1 d . . . 
H32 H 0.6425 0.6650 0.1719 0.039 Uiso 1 1 calc R . . 
C33 C 0.68149(13) 0.5175(3) 0.34895(6) 0.0470(5) Uani 1 1 d . . . 
H33A H 0.6388 0.4488 0.3718 0.071 Uiso 1 1 calc R . . 
H33B H 0.6790 0.6702 0.3539 0.071 Uiso 1 1 calc R . . 
H33C H 0.7470 0.4678 0.3584 0.071 Uiso 1 1 calc R . . 
  
loop_ 
 _atom_site_aniso_label 
 _atom_site_aniso_U_11 
 _atom_site_aniso_U_22 
 _atom_site_aniso_U_33 
 _atom_site_aniso_U_23 
 _atom_site_aniso_U_13 
 _atom_site_aniso_U_12 
S1 0.0251(2) 0.0282(2) 0.0372(2) 0.00034(15) 0.00331(15) -0.00035(14) 
C2 0.0260(7) 0.0285(8) 0.0275(7) -0.0047(6) 0.0024(6) -0.0021(6) 
N3 0.0293(7) 0.0331(7) 0.0297(6) 0.0004(5) 0.0032(5) -0.0008(5) 
C4 0.0331(8) 0.0314(8) 0.0259(7) -0.0018(6) 0.0015(6) -0.0005(6) 
C5 0.0301(8) 0.0272(8) 0.0266(7) -0.0026(6) -0.0008(6) -0.0001(6) 
C6 0.0276(7) 0.0281(8) 0.0269(7) -0.0045(6) 0.0025(6) 0.0001(6) 
C7 0.0279(7) 0.0282(8) 0.0312(8) -0.0021(6) 0.0042(6) -0.0041(6) 
C8 0.0223(7) 0.0328(9) 0.0324(8) -0.0018(6) 0.0021(6) -0.0029(6) 
C9 0.0278(7) 0.0284(8) 0.0262(7) -0.0034(6) 0.0024(6) -0.0002(6) 
C10 0.0269(8) 0.0310(9) 0.0353(8) 0.0017(6) 0.0064(6) -0.0042(6) 
C11 0.0229(7) 0.0327(9) 0.0376(8) -0.0007(7) 0.0050(6) -0.0014(6) 
N12 0.0264(6) 0.0300(7) 0.0379(7) 0.0045(6) 0.0033(5) -0.0022(5) 
C13 0.0309(8) 0.0328(9) 0.0318(8) 0.0016(6) 0.0023(6) 0.0011(7) 
O14 0.0268(6) 0.0466(8) 0.0779(10) 0.0218(7) 0.0045(6) -0.0009(5) 
O15 0.0333(6) 0.0325(6) 0.0429(6) 0.0075(5) -0.0022(5) 0.0021(5) 
C16 0.0356(9) 0.0375(10) 0.0391(9) 0.0015(7) 0.0029(7) 0.0104(7) 
C17 0.0252(7) 0.0309(9) 0.0393(9) -0.0018(6) 0.0041(6) 0.0058(6) 
C18 0.0437(10) 0.0325(10) 0.0503(10) -0.0037(8) 0.0093(8) 0.0024(7) 
C19 0.0457(11) 0.0494(12) 0.0554(11) -0.0214(10) 0.0001(8) 0.0034(9) 
C20 0.0481(11) 0.0674(15) 0.0403(10) -0.0084(9) -0.0054(8) 0.0118(10) 
C21 0.0518(11) 0.0527(12) 0.0479(11) 0.0142(9) -0.0034(9) 0.0070(9) 
C22 0.0351(9) 0.0330(9) 0.0482(10) 0.0034(7) -0.0037(7) -0.0005(7) 
C23 0.0380(9) 0.0399(10) 0.0396(9) 0.0082(7) 0.0061(7) 0.0001(7) 
S24 0.0297(2) 0.0273(2) 0.0299(2) -0.00343(14) -0.00034(15) 0.00178(14) 
O25 0.0416(6) 0.0272(6) 0.0447(7) -0.0085(5) -0.0040(5) 0.0012(5) 
O26 0.0313(6) 0.0425(7) 0.0332(6) 0.0010(5) 0.0049(4) 0.0045(5) 
C27 0.0259(7) 0.0266(8) 0.0297(7) -0.0012(6) -0.0001(6) 0.0003(6) 
C28 0.0303(8) 0.0277(8) 0.0375(8) 0.0020(6) 0.0001(6) -0.0023(6) 
C29 0.0328(8) 0.0400(10) 0.0341(8) 0.0076(7) 0.0026(7) 0.0000(7) 
C30 0.0277(8) 0.0423(10) 0.0315(8) -0.0035(7) 0.0000(6) 0.0031(7) 
C31 0.0329(8) 0.0331(9) 0.0373(8) -0.0067(7) -0.0002(7) -0.0056(7) 
C32 0.0339(8) 0.0306(9) 0.0338(8) 0.0008(6) 0.0023(6) -0.0040(7) 
C33 0.0441(10) 0.0631(13) 0.0330(9) -0.0054(8) -0.0001(7) 0.0004(9) 
  
_geom_special_details 
; 
 All esds (except the esd in the dihedral angle between two l.s. planes) 
 are estimated using the full covariance matrix.  The cell esds are taken 
 into account individually in the estimation of esds in distances, angles 
 and torsion angles; correlations between esds in cell parameters are only 
 used when they are defined by crystal symmetry.  An approximate (isotropic) 
 treatment of cell esds is used for estimating esds involving l.s. planes. 
; 
  
loop_ 
 _geom_bond_atom_site_label_1 
 _geom_bond_atom_site_label_2 
 _geom_bond_distance 
 _geom_bond_site_symmetry_2 
 _geom_bond_publ_flag 
S1 C5 1.7155(15) . ? 
S1 C2 1.7251(15) . ? 
C2 N3 1.3174(19) . ? 
C2 C6 1.464(2) . ? 
N3 C4 1.3691(19) . ? 
C4 C5 1.369(2) . ? 
C4 C23 1.498(2) . ? 
C5 S24 1.7486(15) . ? 
C6 C7 1.391(2) . ? 
C6 C11 1.393(2) . ? 
C7 C8 1.385(2) . ? 
C7 H7 0.9500 . ? 
C8 C9 1.392(2) . ? 
C8 H8 0.9500 . ? 
C9 C10 1.393(2) . ? 
C9 N12 1.4060(19) . ? 
C10 C11 1.374(2) . ? 
C10 H10 0.9500 . ? 
C11 H11 0.9500 . ? 
N12 C13 1.3625(19) . ? 
N12 H12 0.8800 . ? 
C13 O14 1.2010(19) . ? 
C13 O15 1.3451(19) . ? 
O15 C16 1.4582(18) . ? 
C16 C17 1.494(2) . ? 
C16 H16A 0.9900 . ? 
C16 H16B 0.9900 . ? 
C17 C22 1.383(2) . ? 
C17 C18 1.387(2) . ? 
C18 C19 1.384(2) . ? 
C18 H18 0.9500 . ? 
C19 C20 1.376(3) . ? 
C19 H19 0.9500 . ? 
C20 C21 1.362(3) . ? 
C20 H20 0.9500 . ? 
C21 C22 1.391(2) . ? 
C21 H21 0.9500 . ? 
C22 H22 0.9500 . ? 
C23 H23A 0.9800 . ? 
C23 H23B 0.9800 . ? 
C23 H23C 0.9800 . ? 
S24 O25 1.4357(12) . ? 
S24 O26 1.4404(11) . ? 
S24 C27 1.7665(15) . ? 
C27 C28 1.385(2) . ? 
C27 C32 1.388(2) . ? 
C28 C29 1.387(2) . ? 
C28 H28 0.9500 . ? 
C29 C30 1.391(2) . ? 
C29 H29 0.9500 . ? 
C30 C31 1.392(2) . ? 
C30 C33 1.509(2) . ? 
C31 C32 1.388(2) . ? 
C31 H31 0.9500 . ? 
C32 H32 0.9500 . ? 
C33 H33A 0.9800 . ? 
C33 H33B 0.9800 . ? 
C33 H33C 0.9800 . ? 
  
loop_ 
 _geom_angle_atom_site_label_1 
 _geom_angle_atom_site_label_2 
 _geom_angle_atom_site_label_3 
 _geom_angle 
 _geom_angle_site_symmetry_1 
 _geom_angle_site_symmetry_3 
 _geom_angle_publ_flag 
C5 S1 C2 88.81(7) . . ? 
N3 C2 C6 124.53(13) . . ? 
N3 C2 S1 114.77(11) . . ? 
C6 C2 S1 120.70(11) . . ? 
C2 N3 C4 111.11(12) . . ? 
N3 C4 C5 114.31(14) . . ? 
N3 C4 C23 118.46(13) . . ? 
C5 C4 C23 127.23(14) . . ? 
C4 C5 S1 110.99(11) . . ? 
C4 C5 S24 130.24(12) . . ? 
S1 C5 S24 118.75(9) . . ? 
C7 C6 C11 118.59(14) . . ? 
C7 C6 C2 120.19(14) . . ? 
C11 C6 C2 121.22(13) . . ? 
C8 C7 C6 121.06(14) . . ? 
C8 C7 H7 119.5 . . ? 
C6 C7 H7 119.5 . . ? 
C7 C8 C9 119.81(13) . . ? 
C7 C8 H8 120.1 . . ? 
C9 C8 H8 120.1 . . ? 
C8 C9 C10 119.18(14) . . ? 
C8 C9 N12 124.10(13) . . ? 
C10 C9 N12 116.72(13) . . ? 
C11 C10 C9 120.65(14) . . ? 
C11 C10 H10 119.7 . . ? 
C9 C10 H10 119.7 . . ? 
C10 C11 C6 120.68(14) . . ? 
C10 C11 H11 119.7 . . ? 
C6 C11 H11 119.7 . . ? 
C13 N12 C9 127.46(13) . . ? 
C13 N12 H12 116.3 . . ? 
C9 N12 H12 116.3 . . ? 
O14 C13 O15 125.30(14) . . ? 
O14 C13 N12 126.01(15) . . ? 
O15 C13 N12 108.69(13) . . ? 
C13 O15 C16 117.06(12) . . ? 
O15 C16 C17 110.74(13) . . ? 
O15 C16 H16A 109.5 . . ? 
C17 C16 H16A 109.5 . . ? 
O15 C16 H16B 109.5 . . ? 
C17 C16 H16B 109.5 . . ? 
H16A C16 H16B 108.1 . . ? 
C22 C17 C18 118.67(15) . . ? 
C22 C17 C16 120.40(15) . . ? 
C18 C17 C16 120.92(15) . . ? 
C19 C18 C17 120.11(17) . . ? 
C19 C18 H18 119.9 . . ? 
C17 C18 H18 119.9 . . ? 
C20 C19 C18 120.55(18) . . ? 
C20 C19 H19 119.7 . . ? 
C18 C19 H19 119.7 . . ? 
C21 C20 C19 119.91(17) . . ? 
C21 C20 H20 120.0 . . ? 
C19 C20 H20 120.0 . . ? 
C20 C21 C22 120.04(18) . . ? 
C20 C21 H21 120.0 . . ? 
C22 C21 H21 120.0 . . ? 
C17 C22 C21 120.71(17) . . ? 
C17 C22 H22 119.6 . . ? 
C21 C22 H22 119.6 . . ? 
C4 C23 H23A 109.5 . . ? 
C4 C23 H23B 109.5 . . ? 
H23A C23 H23B 109.5 . . ? 
C4 C23 H23C 109.5 . . ? 
H23A C23 H23C 109.5 . . ? 
H23B C23 H23C 109.5 . . ? 
O25 S24 O26 119.40(7) . . ? 
O25 S24 C5 109.05(7) . . ? 
O26 S24 C5 106.08(7) . . ? 
O25 S24 C27 107.65(7) . . ? 
O26 S24 C27 107.96(7) . . ? 
C5 S24 C27 105.95(7) . . ? 
C28 C27 C32 121.29(14) . . ? 
C28 C27 S24 119.69(12) . . ? 
C32 C27 S24 119.01(12) . . ? 
C27 C28 C29 118.94(15) . . ? 
C27 C28 H28 120.5 . . ? 
C29 C28 H28 120.5 . . ? 
C28 C29 C30 121.11(15) . . ? 
C28 C29 H29 119.4 . . ? 
C30 C29 H29 119.4 . . ? 
C29 C30 C31 118.72(14) . . ? 
C29 C30 C33 121.09(15) . . ? 
C31 C30 C33 120.18(16) . . ? 
C32 C31 C30 121.10(15) . . ? 
C32 C31 H31 119.4 . . ? 
C30 C31 H31 119.4 . . ? 
C31 C32 C27 118.81(15) . . ? 
C31 C32 H32 120.6 . . ? 
C27 C32 H32 120.6 . . ? 
C30 C33 H33A 109.5 . . ? 
C30 C33 H33B 109.5 . . ? 
H33A C33 H33B 109.5 . . ? 
C30 C33 H33C 109.5 . . ? 
H33A C33 H33C 109.5 . . ? 
H33B C33 H33C 109.5 . . ? 
  
loop_ 
 _geom_torsion_atom_site_label_1 
 _geom_torsion_atom_site_label_2 
 _geom_torsion_atom_site_label_3 
 _geom_torsion_atom_site_label_4 
 _geom_torsion 
 _geom_torsion_site_symmetry_1 
 _geom_torsion_site_symmetry_2 
 _geom_torsion_site_symmetry_3 
 _geom_torsion_site_symmetry_4 
 _geom_torsion_publ_flag 
C5 S1 C2 N3 -0.11(12) . . . . ? 
C5 S1 C2 C6 -179.38(12) . . . . ? 
C6 C2 N3 C4 179.45(13) . . . . ? 
S1 C2 N3 C4 0.21(16) . . . . ? 
C2 N3 C4 C5 -0.23(18) . . . . ? 
C2 N3 C4 C23 -179.95(14) . . . . ? 
N3 C4 C5 S1 0.15(16) . . . . ? 
C23 C4 C5 S1 179.84(13) . . . . ? 
N3 C4 C5 S24 178.59(11) . . . . ? 
C23 C4 C5 S24 -1.7(2) . . . . ? 
C2 S1 C5 C4 -0.03(12) . . . . ? 
C2 S1 C5 S24 -178.67(9) . . . . ? 
N3 C2 C6 C7 -11.8(2) . . . . ? 
S1 C2 C6 C7 167.40(11) . . . . ? 
N3 C2 C6 C11 167.54(14) . . . . ? 
S1 C2 C6 C11 -13.27(19) . . . . ? 
C11 C6 C7 C8 -0.7(2) . . . . ? 
C2 C6 C7 C8 178.61(13) . . . . ? 
C6 C7 C8 C9 -1.0(2) . . . . ? 
C7 C8 C9 C10 1.9(2) . . . . ? 
C7 C8 C9 N12 -177.85(13) . . . . ? 
C8 C9 C10 C11 -1.0(2) . . . . ? 
N12 C9 C10 C11 178.69(13) . . . . ? 
C9 C10 C11 C6 -0.7(2) . . . . ? 
C7 C6 C11 C10 1.6(2) . . . . ? 
C2 C6 C11 C10 -177.76(13) . . . . ? 
C8 C9 N12 C13 1.1(2) . . . . ? 
C10 C9 N12 C13 -178.64(14) . . . . ? 
C9 N12 C13 O14 -4.2(3) . . . . ? 
C9 N12 C13 O15 176.41(13) . . . . ? 
O14 C13 O15 C16 6.3(2) . . . . ? 
N12 C13 O15 C16 -174.27(12) . . . . ? 
C13 O15 C16 C17 -105.79(15) . . . . ? 
O15 C16 C17 C22 -98.07(17) . . . . ? 
O15 C16 C17 C18 82.16(19) . . . . ? 
C22 C17 C18 C19 0.0(2) . . . . ? 
C16 C17 C18 C19 179.81(15) . . . . ? 
C17 C18 C19 C20 0.4(3) . . . . ? 
C18 C19 C20 C21 -0.7(3) . . . . ? 
C19 C20 C21 C22 0.4(3) . . . . ? 
C18 C17 C22 C21 -0.3(3) . . . . ? 
C16 C17 C22 C21 179.91(16) . . . . ? 
C20 C21 C22 C17 0.1(3) . . . . ? 
C4 C5 S24 O25 42.02(16) . . . . ? 
S1 C5 S24 O25 -139.64(9) . . . . ? 
C4 C5 S24 O26 171.82(14) . . . . ? 
S1 C5 S24 O26 -9.84(10) . . . . ? 
C4 C5 S24 C27 -73.59(16) . . . . ? 
S1 C5 S24 C27 104.75(9) . . . . ? 
O25 S24 C27 C28 -9.51(15) . . . . ? 
O26 S24 C27 C28 -139.65(12) . . . . ? 
C5 S24 C27 C28 107.05(13) . . . . ? 
O25 S24 C27 C32 169.22(12) . . . . ? 
O26 S24 C27 C32 39.07(14) . . . . ? 
C5 S24 C27 C32 -74.23(13) . . . . ? 
C32 C27 C28 C29 -1.4(2) . . . . ? 
S24 C27 C28 C29 177.33(12) . . . . ? 
C27 C28 C29 C30 0.3(2) . . . . ? 
C28 C29 C30 C31 0.9(2) . . . . ? 
C28 C29 C30 C33 -178.51(15) . . . . ? 
C29 C30 C31 C32 -1.0(2) . . . . ? 
C33 C30 C31 C32 178.42(15) . . . . ? 
C30 C31 C32 C27 -0.1(2) . . . . ? 
C28 C27 C32 C31 1.3(2) . . . . ? 
S24 C27 C32 C31 -177.43(12) . . . . ? 
  
_diffrn_measured_fraction_theta_max    0.984 
_diffrn_reflns_theta_full              27.49 
_diffrn_measured_fraction_theta_full   0.984 

_refine_diff_density_max    0.44
_refine_diff_density_min   -0.20 
_refine_diff_density_rms    0.05 

#===END of CIF


 
data_XXI_form_4

_journal_name_full                 ?
_publ_contact_author_name         'Dr. Michael J. Zaworotko'
_publ_contact_author_address            'Dept. of Chem., USF, Tampa'
_publ_contact_author_email         'xtal@usf.edu'
_publ_contact_author_phone         +1(813)9744129
_publ_contact_author_fax           +1(813)9743203
 
loop_
 _pub_author_name                 'K.K.Arora, H.D.Clarke and M.J.Zaworotko' 
 
_audit_creation_method            SHELXL-97 
_chemical_name_systematic 
; 
 'Gallic acid monohydrate' 
; 
_chemical_name_common             'Gallic acid monohydrate'
_exptl_crystal_preparation        'water' 
_chemical_melting_point           '266-268 C' 
_chemical_formula_moiety          '(C7 H6 O5), (H2 O)' 
_chemical_formula_sum 
 'C7 H8 O6' 
_chemical_formula_weight          188.13 
 
loop_ 
 _atom_type_symbol 
 _atom_type_description 
 _atom_type_scat_dispersion_real 
 _atom_type_scat_dispersion_imag 
 _atom_type_scat_source 
 'C'  'C'   0.0033   0.0016 
 'International Tables Vol C Tables 4.2.6.8 and 6.1.1.4' 
 'H'  'H'   0.0000   0.0000 
 'International Tables Vol C Tables 4.2.6.8 and 6.1.1.4' 
 'O'  'O'   0.0106   0.0060 
 'International Tables Vol C Tables 4.2.6.8 and 6.1.1.4' 
 
_symmetry_cell_setting            'Monoclinic' 
_symmetry_space_group_name_H-M    'P2(1)/c' 
_symmetry_space_group_name_Hall   '-P 2ybc' 
 
loop_ 
 _symmetry_equiv_pos_as_xyz 
 'x, y, z' 
 '-x, y+1/2, -z+1/2' 
 '-x, -y, -z' 
 'x, -y-1/2, z-1/2' 
 
_cell_length_a                    9.790(7) 
_cell_length_b                    3.609(3) 
_cell_length_c                    21.583(16) 
_cell_angle_alpha                 90.00 
_cell_angle_beta                  91.462(14) 
_cell_angle_gamma                 90.00 
_cell_volume                      762.4(10) 
_cell_formula_units_Z             4 
_cell_measurement_temperature     298(2) 
_cell_measurement_reflns_used     ? 
_cell_measurement_theta_min       ? 
_cell_measurement_theta_max       ? 
 
_exptl_crystal_description        'plates'
_exptl_crystal_colour             'colorless' 
_exptl_crystal_size_max           0.25 
_exptl_crystal_size_mid           0.20 
_exptl_crystal_size_min           0.10 
_exptl_crystal_density_meas       ? 
_exptl_crystal_density_diffrn     1.639 
_exptl_crystal_density_method     'not measured' 
_exptl_crystal_F_000              392 
_exptl_absorpt_coefficient_mu     0.147 
_exptl_absorpt_correction_type    'multi-scan' 
_exptl_absorpt_correction_T_min   0.9641 
_exptl_absorpt_correction_T_max   0.9854 
_exptl_absorpt_process_details    'SADABS; Sheldrick, 1996' 
 
_exptl_special_details 
; 
 ? 
; 
 
_diffrn_ambient_temperature       298(2) 
_diffrn_radiation_wavelength      0.71073 
_diffrn_radiation_type            MoK\a 
_diffrn_radiation_source          'fine-focus sealed tube' 
_diffrn_radiation_monochromator   graphite 
_diffrn_measurement_device_type   'Bruker APEX CCD area detector' 
_diffrn_measurement_method        'phi and omega scans' 
_diffrn_detector_area_resol_mean  ? 
_diffrn_standards_number          ? 
_diffrn_standards_interval_count  ? 
_diffrn_standards_interval_time   ? 
_diffrn_standards_decay_%         ? 
_diffrn_reflns_number             3482 
_diffrn_reflns_av_R_equivalents   0.0555 
_diffrn_reflns_av_sigmaI/netI     0.0769 
_diffrn_reflns_limit_h_min        -11 
_diffrn_reflns_limit_h_max        8 
_diffrn_reflns_limit_k_min        -4 
_diffrn_reflns_limit_k_max        4 
_diffrn_reflns_limit_l_min        -25 
_diffrn_reflns_limit_l_max        24 
_diffrn_reflns_theta_min          1.89 
_diffrn_reflns_theta_max          25.03 
_reflns_number_total              1352 
_reflns_number_gt                 852 
_reflns_threshold_expression      >2sigma(I) 
 
_computing_data_collection        'Bruker SMART' 
_computing_cell_refinement        'Bruker SMART' 
_computing_data_reduction         'Bruker SAINT' 
_computing_structure_solution     'SHELXS-97 (Sheldrick, 1990)' 
_computing_structure_refinement   'SHELXL-97 (Sheldrick, 1997)' 
_computing_molecular_graphics     'Bruker SHELXTL' 
_computing_publication_material   'Bruker SHELXTL' 
 
_refine_special_details 
; 
 Refinement of F^2^ against ALL reflections.  The weighted R-factor wR and 
 goodness of fit S are based on F^2^, conventional R-factors R are based 
 on F, with F set to zero for negative F^2^. The threshold expression of 
 F^2^ > 2sigma(F^2^) is used only for calculating R-factors(gt) etc. and is 
 not relevant to the choice of reflections for refinement.  R-factors based 
 on F^2^ are statistically about twice as large as those based on F, and R- 
 factors based on ALL data will be even larger. 
; 
 
_refine_ls_structure_factor_coef  Fsqd  
_refine_ls_matrix_type            full 
_refine_ls_weighting_scheme       calc  
_refine_ls_weighting_details 
 'calc w=1/[\s^2^(Fo^2^)+(0.0503P)^2^+0.7079P] where P=(Fo^2^+2Fc^2^)/3' 
_atom_sites_solution_primary      direct 
_atom_sites_solution_secondary    difmap 
_atom_sites_solution_hydrogens    geom 
_refine_ls_hydrogen_treatment     mixed 
_refine_ls_extinction_method      none 
_refine_ls_extinction_coef        ? 
_refine_ls_number_reflns          1352 
_refine_ls_number_parameters      147 
_refine_ls_number_restraints      0 
_refine_ls_R_factor_all           0.1040 
_refine_ls_R_factor_gt            0.0595 
_refine_ls_wR_factor_ref          0.1555 
_refine_ls_wR_factor_gt           0.1360 
_refine_ls_goodness_of_fit_ref    1.049 
_refine_ls_restrained_S_all       1.049 
_refine_ls_shift/su_max           0.014 
_refine_ls_shift/su_mean          0.002 
 
loop_ 
 _atom_site_label 
 _atom_site_type_symbol 
 _atom_site_fract_x 
 _atom_site_fract_y 
 _atom_site_fract_z 
 _atom_site_U_iso_or_equiv 
 _atom_site_adp_type 
 _atom_site_occupancy 
 _atom_site_symmetry_multiplicity 
 _atom_site_calc_flag 
 _atom_site_refinement_flags 
 _atom_site_disorder_assembly 
 _atom_site_disorder_group 
C1 C 0.5621(4) 0.3395(12) 0.37310(19) 0.0353(11) Uani 1 1 d . . . 
C2 C 0.4120(4) 0.4090(11) 0.36595(18) 0.0288(10) Uani 1 1 d . . . 
C3 C 0.3263(4) 0.3653(11) 0.41602(19) 0.0281(10) Uani 1 1 d . . . 
C4 C 0.1367(4) 0.5408(11) 0.35007(18) 0.0266(10) Uani 1 1 d . . . 
C5 C 0.1884(4) 0.4326(11) 0.40743(17) 0.0265(10) Uani 1 1 d . . . 
C6 C 0.2223(4) 0.5782(12) 0.30011(17) 0.0304(10) Uani 1 1 d . . . 
C7 C 0.3602(4) 0.5131(13) 0.30816(19) 0.0330(11) Uani 1 1 d . . . 
O1 O 0.0979(3) 0.4007(9) 0.45470(13) 0.0402(9) Uani 1 1 d . . . 
O2 O -0.0007(3) 0.6113(11) 0.34440(12) 0.0404(9) Uani 1 1 d . . . 
O3 O 0.1595(3) 0.6707(10) 0.24489(13) 0.0459(10) Uani 1 1 d . . . 
O4 O 0.5979(3) 0.2047(10) 0.42725(14) 0.0465(10) Uani 1 1 d . . . 
O5 O 0.6421(3) 0.4010(10) 0.33216(14) 0.0507(10) Uani 1 1 d . . . 
O6 O 0.8557(4) 0.9883(11) 0.43776(15) 0.0412(9) Uani 1 1 d . . . 
H1W H 0.870(6) 0.872(17) 0.417(3) 0.062 Uiso 1 1 d . . . 
H2W H 0.915(5) 1.142(15) 0.449(2) 0.062 Uiso 1 1 d . . . 
H1 H 0.362(4) 0.298(11) 0.4563(18) 0.038(12) Uiso 1 1 d . . . 
H2 H -0.027(6) 0.649(17) 0.320(2) 0.057 Uiso 1 1 d . . . 
H3 H 0.128(7) 0.26(2) 0.493(3) 0.14(3) Uiso 1 1 d . . . 
H4 H 0.219(5) 0.728(14) 0.216(2) 0.062(16) Uiso 1 1 d . . . 
H5 H 0.419(4) 0.548(12) 0.277(2) 0.051(14) Uiso 1 1 d . . . 
H6 H 0.690(5) 0.180(14) 0.431(2) 0.063(16) Uiso 1 1 d . . . 
 
loop_ 
 _atom_site_aniso_label 
 _atom_site_aniso_U_11 
 _atom_site_aniso_U_22 
 _atom_site_aniso_U_33 
 _atom_site_aniso_U_23 
 _atom_site_aniso_U_13 
 _atom_site_aniso_U_12 
C1 0.034(3) 0.039(3) 0.032(2) -0.005(2) -0.002(2) 0.001(2) 
C2 0.023(2) 0.032(3) 0.031(2) -0.0015(18) 0.0002(18) 0.0064(18) 
C3 0.030(2) 0.028(2) 0.027(2) 0.0030(18) 0.0026(18) 0.0025(19) 
C4 0.017(2) 0.031(2) 0.032(2) 0.0013(18) 0.0004(17) 0.0026(18) 
C5 0.026(2) 0.032(3) 0.021(2) -0.0008(17) 0.0013(17) -0.0007(19) 
C6 0.028(2) 0.038(3) 0.026(2) 0.0022(19) -0.0006(18) 0.002(2) 
C7 0.026(2) 0.044(3) 0.028(2) 0.001(2) 0.0026(19) 0.000(2) 
O1 0.0321(17) 0.065(2) 0.0234(16) 0.0088(15) 0.0068(13) 0.0074(16) 
O2 0.0247(18) 0.069(2) 0.0272(18) 0.0034(17) -0.0023(13) 0.0061(16) 
O3 0.0281(17) 0.086(3) 0.0239(16) 0.0141(16) 0.0013(14) 0.0078(17) 
O4 0.0255(19) 0.074(3) 0.0395(18) 0.0153(17) -0.0026(14) 0.0114(17) 
O5 0.0283(18) 0.086(3) 0.0380(18) 0.0069(17) 0.0094(15) 0.0079(17) 
O6 0.0303(18) 0.055(3) 0.038(2) -0.0010(16) -0.0012(15) 0.0107(16) 
 
_geom_special_details 
; 
 All esds (except the esd in the dihedral angle between two l.s. planes) 
 are estimated using the full covariance matrix.  The cell esds are taken 
 into account individually in the estimation of esds in distances, angles 
 and torsion angles; correlations between esds in cell parameters are only 
 used when they are defined by crystal symmetry.  An approximate (isotropic) 
 treatment of cell esds is used for estimating esds involving l.s. planes. 
; 
 
loop_ 
 _geom_bond_atom_site_label_1 
 _geom_bond_atom_site_label_2 
 _geom_bond_distance 
 _geom_bond_site_symmetry_2 
 _geom_bond_publ_flag 
C1 O5 1.216(5) . ? 
C1 O4 1.305(5) . ? 
C1 C2 1.495(6) . ? 
C2 C7 1.386(6) . ? 
C2 C3 1.394(5) . ? 
C3 C5 1.380(5) . ? 
C3 H1 0.96(4) . ? 
C4 O2 1.371(5) . ? 
C4 C5 1.382(5) . ? 
C4 C6 1.389(5) . ? 
C5 O1 1.373(4) . ? 
C6 O3 1.368(4) . ? 
C6 C7 1.377(6) . ? 
C7 H5 0.90(4) . ? 
O1 H3 1.00(8) . ? 
O2 H2 0.60(5) . ? 
O3 H4 0.89(5) . ? 
O4 H6 0.91(5) . ? 
O6 H1W 0.64(5) . ? 
O6 H2W 0.84(5) . ? 
 
loop_ 
 _geom_angle_atom_site_label_1 
 _geom_angle_atom_site_label_2 
 _geom_angle_atom_site_label_3 
 _geom_angle 
 _geom_angle_site_symmetry_1 
 _geom_angle_site_symmetry_3 
 _geom_angle_publ_flag 
O5 C1 O4 123.8(4) . . ? 
O5 C1 C2 122.9(4) . . ? 
O4 C1 C2 113.3(4) . . ? 
C7 C2 C3 121.0(4) . . ? 
C7 C2 C1 118.3(4) . . ? 
C3 C2 C1 120.7(4) . . ? 
C5 C3 C2 118.8(4) . . ? 
C5 C3 H1 120(2) . . ? 
C2 C3 H1 121(2) . . ? 
O2 C4 C5 118.0(3) . . ? 
O2 C4 C6 121.5(4) . . ? 
C5 C4 C6 120.5(3) . . ? 
O1 C5 C3 122.2(4) . . ? 
O1 C5 C4 117.4(3) . . ? 
C3 C5 C4 120.4(3) . . ? 
O3 C6 C7 124.6(4) . . ? 
O3 C6 C4 115.7(3) . . ? 
C7 C6 C4 119.6(4) . . ? 
C6 C7 C2 119.7(4) . . ? 
C6 C7 H5 122(3) . . ? 
C2 C7 H5 119(3) . . ? 
C5 O1 H3 118(4) . . ? 
C4 O2 H2 121(5) . . ? 
C6 O3 H4 112(3) . . ? 
C1 O4 H6 111(3) . . ? 
H1W O6 H2W 119(6) . . ? 
 
_diffrn_measured_fraction_theta_max    0.996 
_diffrn_reflns_theta_full              25.03 
_diffrn_measured_fraction_theta_full   0.996 
_refine_diff_density_max    0.207 
_refine_diff_density_min   -0.198 
_refine_diff_density_rms    0.061 


data_XXI_form_3
 
_journal_name_full                ?
 
_publ_contact_author_name         'Dr. Michael J. Zaworotko'
_publ_contact_author_address            'Dept. of Chem., USF, Tampa'
_publ_contact_author_email         'xtal@usf.edu'
_publ_contact_author_phone         +1(813)9744129
_publ_contact_author_fax           +1(813)9743203
 
loop_
 _pub_author_name                 'K.K.Arora, H.D.Clarke and M.J.Zaworotko'
 
_audit_creation_method            SHELXL-97
_chemical_name_systematic
;
 'Gallic acid monohydrate'
;
_chemical_name_common             'Gallic acid monohydrate'
_exptl_crystal_preparation        'attemped cocrystallization'
_chemical_melting_point           '266-268 C'
_chemical_formula_moiety          '2(C7 H6 O5), 2(H2 O)'
_chemical_formula_sum
 'C7 H8 O6'
_chemical_formula_weight          188.13
 
loop_
 _atom_type_symbol
 _atom_type_description
 _atom_type_scat_dispersion_real
 _atom_type_scat_dispersion_imag
 _atom_type_scat_source
 'C'  'C'   0.0033   0.0016
 'International Tables Vol C Tables 4.2.6.8 and 6.1.1.4'
 'H'  'H'   0.0000   0.0000
 'International Tables Vol C Tables 4.2.6.8 and 6.1.1.4'
 'O'  'O'   0.0106   0.0060
 'International Tables Vol C Tables 4.2.6.8 and 6.1.1.4'
 
_symmetry_cell_setting            'Triclinic'
_symmetry_space_group_name_H-M    'P-1'
_symmetry_space_group_name_Hall   '-P 1'
loop_
 _symmetry_equiv_pos_as_xyz
 'x, y, z'
 '-x, -y, -z'
 
_cell_length_a                    7.118(3)
_cell_length_b                    7.515(3)
_cell_length_c                    15.578(7)
_cell_angle_alpha                 100.534(9)
_cell_angle_beta                  91.052(9)
_cell_angle_gamma                 111.493(8)
_cell_volume                      759.0(6)
_cell_formula_units_Z             4
_cell_measurement_temperature     173(2)
_cell_measurement_reflns_used     ?
_cell_measurement_theta_min       ?
_cell_measurement_theta_max       ?
 
_exptl_crystal_description        'needles'
_exptl_crystal_colour             'colorless'
_exptl_crystal_size_max           0.40
_exptl_crystal_size_mid           0.30
_exptl_crystal_size_min           0.10
_exptl_crystal_density_meas       ?
_exptl_crystal_density_diffrn     1.646
_exptl_crystal_density_method     'not measured'
_exptl_crystal_F_000              392
_exptl_absorpt_coefficient_mu     0.148
_exptl_absorpt_correction_type    'multi-scan'
_exptl_absorpt_correction_T_min   0.9432
_exptl_absorpt_correction_T_max   0.9854
_exptl_absorpt_process_details    'SADABS; Sheldrick, 1996'
 
_exptl_special_details
;
 'Gallic acid monohydrate'
;
 
_diffrn_ambient_temperature       173(2)
_diffrn_radiation_wavelength      0.71073
_diffrn_radiation_type            MoK\a
_diffrn_radiation_source          'fine-focus sealed tube'
_diffrn_radiation_monochromator   graphite
_diffrn_measurement_device_type   'Bruker APEX CCD area detector'
_diffrn_measurement_method        'phi and omega scans'
_diffrn_detector_area_resol_mean  ?
_diffrn_standards_number          ?
_diffrn_standards_interval_count  ?
_diffrn_standards_interval_time   ?
_diffrn_standards_decay_%         ?
_diffrn_reflns_number             3804
_diffrn_reflns_av_R_equivalents   0.0250
_diffrn_reflns_av_sigmaI/netI     0.0621
_diffrn_reflns_limit_h_min        -8
_diffrn_reflns_limit_h_max        8
_diffrn_reflns_limit_k_min        -8
_diffrn_reflns_limit_k_max        8
_diffrn_reflns_limit_l_min        -9
_diffrn_reflns_limit_l_max        18
_diffrn_reflns_theta_min          1.34
_diffrn_reflns_theta_max          25.03
_reflns_number_total              2632
_reflns_number_gt                 2104
_reflns_threshold_expression      >2sigma(I)
 
_computing_data_collection        'Bruker SMART'
_computing_cell_refinement        'Bruker SMART'
_computing_data_reduction         'Bruker SAINT'
_computing_structure_solution     'SHELXS-97 (Sheldrick, 1990)'
_computing_structure_refinement   'SHELXL-97 (Sheldrick, 1997)'
_computing_molecular_graphics     'Bruker SHELXTL'
_computing_publication_material   'Bruker SHELXTL'
 
_refine_special_details
;
 Refinement of F^2^ against ALL reflections.  The weighted R-factor wR and
 goodness of fit S are based on F^2^, conventional R-factors R are based
 on F, with F set to zero for negative F^2^. The threshold expression of
 F^2^ > 2sigma(F^2^) is used only for calculating R-factors(gt) etc. and is
 not relevant to the choice of reflections for refinement.  R-factors based
 on F^2^ are statistically about twice as large as those based on F, and R-
 factors based on ALL data will be even larger.
;
 
_refine_ls_structure_factor_coef  Fsqd
_refine_ls_matrix_type            full
_refine_ls_weighting_scheme       calc
_refine_ls_weighting_details
 'calc w=1/[\s^2^(Fo^2^)+(0.0673P)^2^+0.2766P] where P=(Fo^2^+2Fc^2^)/3'
_atom_sites_solution_primary      direct
_atom_sites_solution_secondary    difmap
_atom_sites_solution_hydrogens    geom
_refine_ls_hydrogen_treatment     mixed
_refine_ls_extinction_method      none
_refine_ls_extinction_coef        ?
_refine_ls_number_reflns          2632
_refine_ls_number_parameters      287
_refine_ls_number_restraints      0
_refine_ls_R_factor_all           0.0621
_refine_ls_R_factor_gt            0.0488
_refine_ls_wR_factor_ref          0.1440
_refine_ls_wR_factor_gt           0.1320
_refine_ls_goodness_of_fit_ref    1.064
_refine_ls_restrained_S_all       1.064
_refine_ls_shift/su_max           0.003
_refine_ls_shift/su_mean          0.000
 
loop_
 _atom_site_label
 _atom_site_type_symbol
 _atom_site_fract_x
 _atom_site_fract_y
 _atom_site_fract_z
 _atom_site_U_iso_or_equiv
 _atom_site_adp_type
 _atom_site_occupancy
 _atom_site_symmetry_multiplicity
 _atom_site_calc_flag
 _atom_site_refinement_flags
 _atom_site_disorder_assembly
 _atom_site_disorder_group
C1 C 0.7151(3) 1.1630(3) 0.07038(14) 0.0199(5) Uani 1 1 d . . .
C2 C 0.1878(3) 0.5754(3) 0.12503(14) 0.0197(5) Uani 1 1 d . . .
C3 C 0.1614(3) 0.4781(3) 0.20056(14) 0.0193(5) Uani 1 1 d . . .
C4 C 0.1761(3) 0.2958(3) 0.19416(14) 0.0195(5) Uani 1 1 d . . .
C5 C 0.1096(3) 0.3066(3) 0.34604(14) 0.0189(5) Uani 1 1 d . . .
C6 C 0.0964(3) 0.4881(3) 0.35136(14) 0.0199(5) Uani 1 1 d . . .
C7 C 0.1202(3) 0.5737(3) 0.27890(14) 0.0211(5) Uani 1 1 d . . .
C8 C 0.1465(3) 0.2085(3) 0.26666(14) 0.0180(5) Uani 1 1 d . . .
C9 C 0.6936(3) 0.8789(3) 0.13814(14) 0.0205(5) Uani 1 1 d . . .
C10 C 0.6776(3) 1.0605(3) 0.14448(14) 0.0191(5) Uani 1 1 d . . .
C11 C 0.6277(3) 0.8898(3) 0.28943(14) 0.0219(5) Uani 1 1 d . . .
C12 C 0.6339(3) 1.1556(3) 0.22249(14) 0.0204(5) Uani 1 1 d . . .
C13 C 0.6680(3) 0.7926(3) 0.21100(14) 0.0205(5) Uani 1 1 d . . .
C14 C 0.6094(3) 1.0689(3) 0.29459(14) 0.0207(5) Uani 1 1 d . . .
O1 O 0.7523(3) 1.0645(2) -0.00182(10) 0.0288(4) Uani 1 1 d . . .
O2 O 0.7132(2) 1.3279(2) 0.07477(10) 0.0251(4) Uani 1 1 d . . .
O3 O 0.2335(3) 0.4810(2) 0.05404(11) 0.0308(4) Uani 1 1 d . . .
O4 O 0.1674(2) 0.7325(2) 0.12726(10) 0.0243(4) Uani 1 1 d . . .
O5 O 0.1516(2) 0.0299(2) 0.26896(10) 0.0230(4) Uani 1 1 d . . .
O6 O 0.0807(2) 0.2280(2) 0.41924(9) 0.0232(4) Uani 1 1 d . . .
O7 O 0.0595(3) 0.5835(2) 0.42967(10) 0.0290(4) Uani 1 1 d . . .
O8 O 0.5724(3) 1.1543(2) 0.37415(10) 0.0304(4) Uani 1 1 d . . .
H8A H 0.5993 1.2734 0.3755 0.046 Uiso 1 1 calc R . .
O9 O 0.6071(3) 0.8175(2) 0.36413(10) 0.0300(4) Uani 1 1 d . . .
O10 O 0.6833(2) 0.6188(2) 0.21452(11) 0.0272(4) Uani 1 1 d . . .
O1W O 0.2500(2) 0.9755(2) 0.46038(11) 0.0252(4) Uani 1 1 d . . .
O2W O 0.6175(3) 0.5207(2) 0.43071(13) 0.0545(6) Uani 1 1 d . . .
H3W H 0.7164 0.5707 0.4569 0.082 Uiso 1 1 d R . .
H4W H 0.6015 0.3974 0.4194 0.082 Uiso 1 1 d R . .
H1 H 0.788(6) 1.143(6) -0.040(3) 0.080(12) Uiso 1 1 d . . .
H3 H 0.249(4) 0.545(4) 0.011(2) 0.043(8) Uiso 1 1 d . . .
H4 H 0.200(4) 0.223(3) 0.1387(17) 0.024(6) Uiso 1 1 d . . .
H5 H 0.162(4) -0.027(4) 0.214(2) 0.048(8) Uiso 1 1 d . . .
H6 H 0.125(4) 0.123(4) 0.4137(18) 0.039(7) Uiso 1 1 d . . .
H7 H 0.109(4) 0.706(4) 0.2823(16) 0.031(7) Uiso 1 1 d . . .
H8 H 0.727(3) 0.812(3) 0.0838(16) 0.023(6) Uiso 1 1 d . . .
H9 H 0.615(6) 0.692(6) 0.353(3) 0.085(12) Uiso 1 1 d . . .
H10 H 0.694(4) 0.554(4) 0.162(2) 0.045(8) Uiso 1 1 d . . .
H11 H 0.623(4) 1.288(4) 0.2259(16) 0.026(6) Uiso 1 1 d . . .
H1W H 0.275(5) 1.015(5) 0.514(3) 0.078(12) Uiso 1 1 d . . .
H2W H 0.363(9) 1.009(8) 0.426(4) 0.16(2) Uiso 1 1 d . . .
H7A H 0.137(6) 0.754(6) 0.445(3) 0.096(13) Uiso 1 1 d . . .
 
loop_
 _atom_site_aniso_label
 _atom_site_aniso_U_11
 _atom_site_aniso_U_22
 _atom_site_aniso_U_33
 _atom_site_aniso_U_23
 _atom_site_aniso_U_13
 _atom_site_aniso_U_12
C1 0.0219(11) 0.0199(11) 0.0184(11) 0.0054(9) 0.0027(9) 0.0074(9)
C2 0.0210(11) 0.0204(11) 0.0184(11) 0.0072(9) 0.0057(9) 0.0067(9)
C3 0.0196(11) 0.0214(11) 0.0192(11) 0.0089(9) 0.0047(9) 0.0080(9)
C4 0.0203(11) 0.0242(11) 0.0154(11) 0.0057(9) 0.0051(9) 0.0090(9)
C5 0.0201(11) 0.0219(11) 0.0174(11) 0.0097(9) 0.0044(9) 0.0080(9)
C6 0.0247(11) 0.0231(11) 0.0163(10) 0.0068(9) 0.0081(9) 0.0124(9)
C7 0.0233(11) 0.0200(11) 0.0228(12) 0.0093(9) 0.0061(9) 0.0088(9)
C8 0.0180(11) 0.0162(10) 0.0216(11) 0.0055(8) 0.0035(9) 0.0076(8)
C9 0.0223(11) 0.0206(11) 0.0185(11) 0.0061(9) 0.0039(9) 0.0068(9)
C10 0.0183(11) 0.0202(10) 0.0186(11) 0.0083(9) 0.0022(9) 0.0051(9)
C11 0.0260(12) 0.0209(11) 0.0174(11) 0.0085(9) -0.0001(9) 0.0051(9)
C12 0.0210(11) 0.0199(11) 0.0203(11) 0.0078(9) 0.0026(9) 0.0059(9)
C13 0.0223(11) 0.0164(10) 0.0228(11) 0.0068(9) 0.0010(9) 0.0059(9)
C14 0.0248(11) 0.0178(10) 0.0165(11) 0.0031(8) 0.0019(9) 0.0048(9)
O1 0.0460(11) 0.0246(9) 0.0212(9) 0.0110(7) 0.0121(7) 0.0159(8)
O2 0.0376(10) 0.0221(8) 0.0192(8) 0.0088(6) 0.0064(7) 0.0129(7)
O3 0.0536(11) 0.0261(9) 0.0198(9) 0.0114(7) 0.0125(8) 0.0198(8)
O4 0.0354(9) 0.0228(8) 0.0200(8) 0.0109(6) 0.0087(7) 0.0138(7)
O5 0.0360(9) 0.0208(8) 0.0185(8) 0.0067(6) 0.0071(7) 0.0165(7)
O6 0.0363(9) 0.0230(8) 0.0178(8) 0.0112(6) 0.0110(7) 0.0161(7)
O7 0.0477(10) 0.0195(8) 0.0246(9) 0.0078(7) 0.0186(8) 0.0160(7)
O8 0.0474(11) 0.0208(8) 0.0179(8) 0.0036(6) 0.0107(7) 0.0067(7)
O9 0.0499(11) 0.0226(9) 0.0183(8) 0.0113(7) 0.0040(7) 0.0113(8)
O10 0.0422(10) 0.0197(8) 0.0244(9) 0.0087(7) 0.0065(7) 0.0147(7)
O1W 0.0309(9) 0.0298(9) 0.0181(9) 0.0090(7) 0.0059(7) 0.0131(7)
O2W 0.0670(14) 0.0240(9) 0.0598(13) 0.0168(9) -0.0321(11) 0.0002(9)
 
_geom_special_details
;
 All esds (except the esd in the dihedral angle between two l.s. planes)
 are estimated using the full covariance matrix.  The cell esds are taken
 into account individually in the estimation of esds in distances, angles
 and torsion angles; correlations between esds in cell parameters are only
 used when they are defined by crystal symmetry.  An approximate (isotropic)
 treatment of cell esds is used for estimating esds involving l.s. planes.
;
 
loop_
 _geom_bond_atom_site_label_1
 _geom_bond_atom_site_label_2
 _geom_bond_distance
 _geom_bond_site_symmetry_2
 _geom_bond_publ_flag
C1 O2 1.234(3) . ?
C1 O1 1.316(3) . ?
C1 C10 1.477(3) . ?
C2 O4 1.236(3) . ?
C2 O3 1.314(3) . ?
C2 C3 1.475(3) . ?
C3 C7 1.392(3) . ?
C3 C4 1.397(3) . ?
C4 C8 1.389(3) . ?
C4 H4 0.99(3) . ?
C5 O6 1.363(2) . ?
C5 C6 1.389(3) . ?
C5 C8 1.401(3) . ?
C6 O7 1.379(3) . ?
C6 C7 1.382(3) . ?
C7 H7 1.02(3) . ?
C8 O5 1.362(2) . ?
C9 C13 1.390(3) . ?
C9 C10 1.396(3) . ?
C9 H8 0.98(2) . ?
C10 C12 1.394(3) . ?
C11 O9 1.360(3) . ?
C11 C14 1.387(3) . ?
C11 C13 1.396(3) . ?
C12 C14 1.381(3) . ?
C12 H11 1.02(2) . ?
C13 O10 1.360(3) . ?
C14 O8 1.365(3) . ?
O1 H1 0.89(4) . ?
O3 H3 0.88(3) . ?
O5 H5 0.91(3) . ?
O6 H6 0.94(3) . ?
O7 H7A 1.17(4) . ?
O8 H8A 0.8400 . ?
O9 H9 0.95(4) . ?
O10 H10 0.89(3) . ?
O1W H1W 0.82(4) . ?
O1W H2W 0.96(6) . ?
O2W H3W 0.7365 . ?
O2W H4W 0.8743 . ?
 
loop_
 _geom_angle_atom_site_label_1
 _geom_angle_atom_site_label_2
 _geom_angle_atom_site_label_3
 _geom_angle
 _geom_angle_site_symmetry_1
 _geom_angle_site_symmetry_3
 _geom_angle_publ_flag
O2 C1 O1 121.88(19) . . ?
O2 C1 C10 123.49(19) . . ?
O1 C1 C10 114.63(18) . . ?
O4 C2 O3 122.03(19) . . ?
O4 C2 C3 123.22(19) . . ?
O3 C2 C3 114.74(18) . . ?
C7 C3 C4 120.77(19) . . ?
C7 C3 C2 117.72(18) . . ?
C4 C3 C2 121.50(19) . . ?
C8 C4 C3 119.37(19) . . ?
C8 C4 H4 118.5(14) . . ?
C3 C4 H4 122.1(14) . . ?
O6 C5 C6 117.81(18) . . ?
O6 C5 C8 122.19(18) . . ?
C6 C5 C8 119.98(19) . . ?
O7 C6 C7 119.82(18) . . ?
O7 C6 C5 119.64(18) . . ?
C7 C6 C5 120.54(19) . . ?
C6 C7 C3 119.44(19) . . ?
C6 C7 H7 120.8(14) . . ?
C3 C7 H7 119.8(14) . . ?
O5 C8 C4 125.51(19) . . ?
O5 C8 C5 114.64(18) . . ?
C4 C8 C5 119.85(19) . . ?
C13 C9 C10 119.6(2) . . ?
C13 C9 H8 118.8(14) . . ?
C10 C9 H8 121.6(14) . . ?
C12 C10 C9 121.0(2) . . ?
C12 C10 C1 117.48(19) . . ?
C9 C10 C1 121.45(19) . . ?
O9 C11 C14 116.7(2) . . ?
O9 C11 C13 122.6(2) . . ?
C14 C11 C13 120.65(19) . . ?
C14 C12 C10 119.0(2) . . ?
C14 C12 H11 121.1(14) . . ?
C10 C12 H11 119.9(14) . . ?
O10 C13 C9 125.7(2) . . ?
O10 C13 C11 115.00(19) . . ?
C9 C13 C11 119.25(19) . . ?
O8 C14 C12 122.86(19) . . ?
O8 C14 C11 116.59(19) . . ?
C12 C14 C11 120.5(2) . . ?
C1 O1 H1 108(2) . . ?
C2 O3 H3 111.2(18) . . ?
C8 O5 H5 107.9(19) . . ?
C5 O6 H6 111.0(17) . . ?
C6 O7 H7A 116.2(19) . . ?
C14 O8 H8A 109.5 . . ?
C11 O9 H9 110(2) . . ?
C13 O10 H10 112.4(19) . . ?
H1W O1W H2W 117(4) . . ?
H3W O2W H4W 104.5 . . ?
 
_diffrn_measured_fraction_theta_max    0.983
_diffrn_reflns_theta_full              25.03
_diffrn_measured_fraction_theta_full   0.983
_refine_diff_density_max    0.370
_refine_diff_density_min   -0.342
_refine_diff_density_rms    0.064
